# Supplementary material for: Prevalence and predictors of dual antiplatelet therapy prolongation beyond one year in patients with acute coronary syndrome
Source: PLoS One. 2017 Oct 23;12(10):e0186961. doi: 10.1371/journal.pone.0186961 (PMC5653361; doi:10.1371/journal.pone.0186961)
Supplement: S1 File — (XLS) [file pone.0186961.s001.xls]

## Sheet: ludo.migliaccio@gmail.com_Expor
Codice START	DAPT 12 mesi	DAPT >12 mesi	Sesso (M=0; F=1)	Age <75	Age < 80	Sindrome Coronarica Acuta (UA/NSTEMI=0; STEMI=1)	Pregresso IMA	Pregressa PCI	Pregr. emorrag. magg.	Pregr. emorragia min.	Pregr. Emorragia (any)	TIA	Stroke ischemico	Previous stroke/TIA	BMI >=18.5	BMI>=25	BMI >=30	No anemia= Hb >=12.5 uomini, >=11.5 donne	FE<=40%	PLT >100.000	CRF (creat. >=1.3)	Cr Cl <30	Cr Cl <50	PVD (Peripheral or carotid)	Bypass AOC	PCI for the index event	PCI with Stent for the index event	DES	Ipertensione	Fumo	Ipercolesterolemia	AF	Diabete	No Triple Rx	Clopidogrel	Tica/Prasu	Ticagrelor	COMPLICANZA EMG maggiore	Emorragia Minore	No any bleeding =1; Si any bleeding=0 (<1 year f-up)	TRO	<6 drugs	<7 drugs			Prasugrel	Number of drugs	Coumadin	Sintrom
C140-AD	1	0	0	1	1	0	1	1	0	0	0	0	0	0	1	1	0	1	0	1	0	0	0	0	0	1	1	1	0	1	0	0	1	1	1	0	0	0	0	1	0	0	1			0	6	0	0
C140-CA3	1	0	1	0	0	0	1	1	0	0	0	1	0	1	1	1	1	0	1	1	1	1	1	0	0	1	0		1	0	1	0	1	1	1	0	0	0	0	1	0	1	1			0	5	0	0
C140-CT	1	0	1	1	1	1	1	1	0	0	0	0	0	0	1	1	1	0	0	1	0	0	0	0	0	1	0		1	0	0	0	1	1	1	0	0	0	0	0	0	0	1			0	6	0	0
C140-DMA	1	0	0	0	1	1	0	0	0	0	0	0	0	0	1	1	0	1	0	1	0	0	0	0	0	1	1	1	1	1	1	0	0	1	1	0	0	0	0	1	0	1	1			0	4	0	0
C140-DMG	1	0	1	0	0	0	0	0	0	0	0	1	0	1	1	0	0	0	0	1	1	1	1	0	0	0	1		1	0	1	0	1	1	1	0	0	0	0	1	0	0	1			0	6	0	0
C140-FU	1	0	0	1	1	0	0	0	0	0	0	0	0	0	1	1	1	1	0	1	0	0	0	0	0	1	1	1	1	0	0	0	0	1	1	0	0	0	0	1	0	0	1			0	6	0	0
C140-GV	1	0	0	0	0	0	0	0	0	0	0	0	0	0	1	1	0	0	0	1	0	0	0	1	0	1	1	1	0	0	1	0	1	1	1	0	0	0	0	0	0	0	1			0	6	0	0
C140-LA	1	0	0	1	1	0	0	0	0	0	0	0	0	0	1	1	1	1	0	1	0	0	0	0	0	1	1	1	0	0	0	0	0	1	1	0	0	0	0	1	0	1	1			0	5	0	0
C140-MO	1	0	0	1	1	0	0	0	0	0	0	0	0	0	1	1	0	0	0	1	0	0	0	1	0	1	1	1	1	1	0	0	1	1	1	0	0	0	0	0	0	1	1			0	5	0	0
C140-PC11	1	0	0	0	0	0	0	0	0	0	0	0	0	0	1	1	0	1	0	1	0	0	0	1	0	1	1	1	1	0	0	0	0	1	1	0	0	0	0	1	0	1	1			0	5	0	0
C140-PC20	1	0	1	0	0	1	0	0	0	0	0	0	0	0	1	0	0	0	1	1	1	1	1	0	0	1	1	1	1	0	1	0	1	1	1	0	0	0	0	0	0	1	1			0	5	0	0
C140-PC23	1	0	1	0	0	1	0	0	0	0	0	0	0	0	1	1	0	1	0	1	0	0	0	0	0	1	1	1	1	0	0	0	0	1	1	0	0	0	0	1	0	1	1			0	5	0	0
C140-PC4	1	0	0	1	1	0	0	0	0	0	0	0	0	0	1	1	0	1	0	1	0	0	0	0	0	0	1		0	1	0	0	0	1	1	0	0	0	0	0	0	1	1			0	3	0	0
C140-PR	1	0	0	1	1	0	1	1	0	0	0	0	0	0	1	1	1	1	0	1	0	0	0	0	0	0	1		1	0	0	0	0	1	1	0	0	0	0	1	0	1	1			0	4	0	0
C140-QN	1	0	1	1	1	0	0	0	0	0	0	0	0	0	1	0	0	1	0	1	0	0	0	0	0	1	0		0	1	0	0	0	1	1	0	0	0	0	1	0	1	1			0	4	0	0
C140-RS	1	0	0	1	1	1	0	0	0	0	0	0	0	0	1	1	1	1	0	1	0	0	0	0	0	1	1	1	0	1	0	0	0	1	1	0	0	0	0	1	0	0	1			0	6	0	0
C140-SGD	1	0	0	1	1	1	0	0	0	0	0	0	0	0	1	0	0	1	0	1	0	0	0	0	0	1	0		0	1	0	0	0	1	1	0	0	0	1	0	0	1	1			0	5	0	0
C140-SSM	1	0	1	1	1	0	0	0	0	0	0	0	0	0	1	1	0	1	0	1	0	0	0	0	0	1	1	1	1	0	1	0	0	1	1	0	0	0	0	1	0	1	1			0	5	0	0
C140-TL	1	0	0	1	1	0	1	1	0	0	0	0	0	0	1	1	0	1	0	1	0	0	0	0	0	0	1		1	1	0	0	1	1	1	0	0	0	0	1	0	0	1			0	6	0	0
C140-TM	1	0	1	1	1	0	0	0	0	0	0	0	0	0	1	1	0	1	0	1	0	0	0	0	0	1	1	1	1	1	0	0	0	1	1	0	0	0	0	0	0	1	1			0	5	0	0
C140-VC	1	0	0	1	1	0	1	1	0	0	0	0	0	0	1	1	0	1	0	1	0	0	0	0	0	1	1	1	0	1	1	0	0	1	1	0	0	0	0	1	0	1	1			0	4	0	0
C152-cirillo10	1	0	0	0	0	0	1	0	0	0	0	0	0	0	1	0	0	0	1	1	1	1	1	0	0	1	1	1	1	0	0	0	1	1	1	0	0	0	0	0	0	1	1			0	5	1	0
C152-cirillo126	1	0	1	0	0	0	0	0	0	0	0	0	0	0	1	1	0	1	0	1	0	0	0	0	0	1	1	1	0	0	0	0	0	1	1	0	0	0	0	1	0	1	1			0	4	0	0
C152-cirillo145	1	0	1	1	1	0	0	0	0	0	0	0	0	0	1	0	0	1	0	1	0	0	0	0	0	0	1		1	0	1	0	1	1	1	0	0	0	0	1	0	0	1			0	6	0	0
C152-cirillo148	1	0	0	1	1	0	0	0	0	0	0	0	0	0	1	1	0	1	0	0	0	0	0	1	0	0	1		0	1	1	0	0	1	1	0	0	0	0	1	0	1	1			0	3	0	0
C152-cirillo153	1	0	0	1	1	1	0	0	0	0	0	0	0	0	1	1	0	1	0	1	0	0	0	1	0	1	1	1	1	0	1	1	0	1	1	0	0	0	1	0	0	1	1			0	4	0	0
C152-cirillo165	1	0	1	1	1	1	0	0	0	0	0	0	0	0	1	0	0	1	1	1	0	0	0	0	0	1	1	1	0	0	1	0	1	1	1	0	0	0	0	1	0	1	1			0	5	0	0
C152-cirillo166	1	0	0	1	1	1	0	0	0	0	0	0	0	0	1	1	0	1	0	1	0	0	0	0	0	0	1		1	0	1	0	0	1	1	0	0	0	0	0	0	1	1			0	5	0	0
C152-cirillo168	1	0	0	0	1	1	0	0	0	0	0	0	0	0	1	1	0	0	0	1	1	1	1	0	0	1	1	1	1	1	1	0	0	1	1	0	0	0	0	1	0	1	1			0	5	0	0
C152-Cirillo174	1	0	0	1	1	0	0	0	0	0	0	0	0	0	1	1	0	1	0	1	0	0	0	0	0	1	1	1	1	1	1	0	0	1	1	0	0	0	0	0	0	1	1			0	3	0	0
C152-Cirillo176	1	0	0	0	0	1	0	0	0	0	0	0	0	0	1	1	0	1	1	1	1	0	1	1	0	1	1	1	1	0	1	0	1	1	1	0	0	0	0	1	0	1	1			0	5	0	0
C152-Cirillo179	1	0	0	1	1	1	0	0	0	0	0	0	0	0	1	1	0	1	0	1	0	0	0	0	0	0	1		1	0	0	0	0	1	1	0	0	0	0	1	0	1	1			0	4	0	0
C152-Cirillo181	1	0	0	0	1	0	0	1	0	0	0	0	0	0	1	1	0	1	0	1	0	0	0	0	0	1	0		1	0	0	0	1	1	1	0	0	0	0	0	0	1	1			0	5	0	0
C152-Cirillo182	1	0	0	1	1	0	1	0	0	0	0	0	0	0	1	1	1	1	0	1	1	0	0	0	0	1	0		1	0	1	0	1	1	1	0	0	0	0	1	1	0	1			0	6	0	0
C152-cirillo185	1	0	0	0	1	0	1	1	0	0	0	0	0	0	1	1	0	0	1	1	0	0	0	0	0	1	1	1	1	0	1	0	1	1	1	0	0	0	0	0	1	0	1			0	6	0	0
C152-Cirillo199	1	0	1	0	0	1	0	0	0	0	0	1	0	1	1	1	0	0	0	1	0	0	1	0	0	0	1		0	0	0	1	0	1	1	0	0	0	0	1	0	1	1			0	2	0	0
C152-Cirillo206	1	0	0	1	1	1	0	0	0	0	0	1	0	1	1	1	0	1	0	1	0	0	0	0	0	1	1	1	0	0	1	0	0	1	1	0	0	0	0	1	0	1	1			0	3	1	0
C152-Cirillo209	1	0	1	0	0	0	0	1	0	0	0	0	0	0	1	0	0	1	0	1	0	0	1	0	0	1	0		0	0	1	1	0	1	1	0	0	0	0	0	0	1	1			0	4	0	0
C152-cirillo21	1	0	0	1	1	0	0	0	0	0	0	0	0	0	1	1	0	1	0	1	0	0	0	0	0	0	1		0	0	0	0	0	1	1	0	0	0	0	1	0	1	1			0	4	0	0
C152-cirillo216	1	0	1	1	1	0	0	0	0	0	0	0	0	0	1	1	0	1	0	1	0	0	0	0	0	1	1	1	1	0	1	0	0	1	1	0	0	0	0	1	0	1	1			0	4	0	0
C152-Cirillo224	1	0	0	0	0	0	0	0	0	0	0	0	0	0	1	0	0	1	0	1	0	0	0	0	0	1	1	1	1	0	0	0	0	1	1	0	0	0	0	0	0	1	1			0	4	0	0
C152-Cirillo225	1	0	1	1	1	0	0	0	0	0	0	0	0	0	1	1	1	1	0	1	0	0	0	0	0	1	1	1	1	0	0	0	0	1	1	0	0	0	0	1	0	1	1			0	5	0	0
C152-Cirillo227	1	0	1	0	0	0	0	0	0	0	0	0	0	0	1	1	1	1	0	1	0	0	0	0	0	1	1	1	1	0	1	0	1	1	1	0	0	0	0	0	0	1	1			0	5	0	0
C152-Cirillo234	1	0	0	1	1	0	0	0	0	0	0	0	0	0	1	1	0	1	0	1	0	0	0	0	0	0	1		1	0	1	0	0	1	1	0	0	0	0	1	0	1	1			0	4	0	0
C152-Cirillo241	1	0	1	1	1	1	0	0	1	0	1	0	0	0	1	1	0	1	0	1	0	0	0	1	0	1	1	1	1	0	0	0	0	1	1	0	0	0	0	1	0	1	1			0	5	0	0
C152-cirillo248	1	0	1	1	1	0	0	0	0	0	0	0	0	0	1	1	0	1	0	1	0	0	0	1	0	1	1	1	1	0	1	1	0	1	1	0	0	0	0	0	0	1	1			0	5	1	0
C152-cirillo255	1	0	0	1	1	1	0	0	0	0	0	0	0	0	1	0	0	1	1	1	1	1	1	0	0	1	1	1	1	1	1	0	0	1	1	0	0	0	0	1	0	1	1			0	4	0	0
C152-Cirillo257	1	0	0	1	1	0	1	1	0	0	0	0	0	0	1	0	0	1	1	1	0	0	0	0	0	0	1		0	0	1	0	0	1	0	0	0	0	0	1	0	1	1			0	3	0	0
C152-cirillo279	1	0	0	0	1	0	0	0	0	0	0	0	0	0	1	0	0	0	1	1	1	1	1	1	0	0	1		1	1	1	0	1	1	1	0	0	0	0	0	0	0	1			0	6	0	0
C152-cirillo28	1	0	0	0	0	1	0	0	0	0	0	0	0	0	1	1	0	1	0	1	0	0	0	0	0	1	1	1	1	0	0	0	1	1	1	0	0	0	0	0	0	1	1			0	4	0	0
C152-Cirillo281	1	0	1	1	1	1	0	0	0	0	0	0	0	0	1	0	0	1	0	1	0	0	0	1	0	1	1	1	1	0	0	0	0	1	1	0	0	0	0	1	0	1	1			0	3	0	0
C152-Cirillo283	1	0	0	0	1	1	0	0	0	0	0	0	0	0	1	0	0	1	0	1	0	0	0	0	0	1	1	1	1	1	0	0	0	1	1	0	0	0	0	1	0	1	1			0	4	0	0
C152-Cirillo284	1	0	0	1	1	1	0	0	0	0	0	0	0	0	1	0	0	1	0	1	0	0	0	1	0	1	1	1	1	1	1	0	0	1	1	0	0	0	0	1	0	1	1			0	4	0	0
C152-Cirillo293	1	0	0	0	0	0	0	0	0	0	0	0	0	0	1	0	0	1	1	1	0	0	0	1	0	1	1	1	1	0	0	0	0	1	1	0	0	0	0	1	1	0	1			0	6	0	0
C152-Cirillo317	1	0	0	1	1	1	0	0	0	0	0	0	0	0	1	1	0	1	0	1	0	0	0	0	0	1	1	1	0	1	0	0	0	1	1	0	0	0	0	0	0	1	1			0	3	0	0
C152-cirillo37	1	0	0	0	0	0	1	0	0	0	0	0	0	0	1	1	0	1	1	1	0	0	1	1	0	1	0		1	0	0	1	0	1	0	0	0	0	0	1	0	1	1			0	4	0	0
C152-cirillo39	1	0	0	1	1	0	0	0	0	0	0	0	0	0	1	1	1	0	1	1	1	0	1	1	0	1	1	1	1	0	1	0	1	1	1	0	0	0	0	1	0	0	1			0	6	0	0
C152-cirillo44	1	0	0	1	1	1	1	1	0	0	0	0	0	0	1	1	0	0	0	1	0	0	0	0	0	1	1	1	0	1	1	0	0	1	1	0	0	0	0	1	0	1	1			0	3	0	0
C152-cirillo45	1	0	0	0	1	0	1	0	0	0	0	0	0	0	1	1	0	1	0	1	1	0	1	0	0	0	1		1	0	1	0	1	1	0	0	0	0	0	0	0	1	1			0	5	0	0
C152-cirillo54	1	0	1	0	0	1	0	0	0	0	0	0	0	0	1	0	0	1	0	1	0	0	1	0	0	1	1	1	1	0	1	0	0	1	1	0	0	0	0	1	0	1	1			0	5	0	0
C152-cirillo61	1	0	0	1	1	0	0	0	0	0	0	0	0	0	1	1	0	1	0	1	0	0	0	0	0	0	1		0	1	0	0	0	1	1	0	0	0	0	0	0	1	1			0	4	0	0
C152-cirillo67	1	0	1	0	0	1	0	0	0	0	0	0	0	0	1	0	0	1	0	1	0	0	1	0	0	1	1	1	0	0	0	1	0	1	1	0	0	0	0	1	0	1	1			0	4	0	0
C152-cirillo69	1	0	0	0	1	0	0	0	0	0	0	0	0	0	1	0	0	0	1	1	0	0	0	0	0	1	1	1	0	0	0	0	1	1	1	0	0	0	0	1	0	1	1			0	5	0	0
C152-cirillo75	1	0	0	1	1	0	0	0	0	0	0	0	0	0	1	0	0	1	0	1	0	0	0	0	0	0	1		0	1	0	0	0	1	0	0	0	0	0	0	0	1	1			0	2	0	0
C152-cirillo79	1	0	0	1	1	1	0	0	0	0	0	0	0	0	1	1	0	1	0	1	0	0	0	0	0	0	1		0	1	1	0	0	1	1	0	0	0	0	1	0	1	1			0	2	0	0
C152-cirillo80	1	0	1	0	0	0	0	0	0	0	0	0	0	0	1	1	1	0	1	1	1	1	1	0	0	0	1		1	0	0	0	1	1	1	0	0	0	0	1	0	0	1			0	6	0	0
C152-cirillo82	1	0	0	1	1	1	0	0	0	0	0	0	0	0	1	1	0	1	0	1	0	0	0	0	0	1	1	1	0	1	1	0	0	1	1	0	0	0	0	1	0	0	1			0	6	1	0
C152-cirillo87	1	0	0	1	1	1	0	0	0	0	0	1	0	1	1	1	0	1	0	1	0	0	0	0	0	0	1		1	0	1	0	0	1	1	0	0	0	0	1	0	1	1			0	4	0	0
C152-cirillo9	1	0	1	0	1	0	0	0	0	0	0	0	0	0	1	1	1	1	1	1	0	0	0	1	0	1	1	1	1	0	1	1	0	1	1	0	0	0	0	0	0	1	1			0	4	0	0
F164-20	1	0	0	0	0	0	0	0	0	0	0	0	0	0	1	1	0	0	1	1	0	0	0	0	0	1	1	1	0	0	1	1	0	1	1	0	0	0	0	1	0	1	1			0	5	1	0
F164-23	1	0	0	0	0	0	1	0	0	0	0	0	0	0	1	1	0	0	0	1	1	0	1	0	0	1	1	1	1	0	1	1	0	1	1	0	0	0	0	1	0	1	1			0	5	1	0
F164-26	1	0	0	0	0	0	0	0	0	0	0	0	0	0	1	1	0	1	0	0	0	0	0	0	0	1	0		1	0	1	1	0	1	1	0	0	0	0	1	0	1	1			0	4	1	0
F164-30	1	0	0	0	0	0	1	0	0	0	0	0	1	1	1	0	0	1	0	1	0	0	0	0	0	1	1	0	1	0	1	1	0	1	1	0	0	0	0	1	0	1	1			0	5	1	0
F164-45	1	0	0	0	1	0	1	1	0	0	0	0	0	0	1	1	1	0	0	1	0	0	0	0	0	1	1	0	1	1	1	0	0	1	1	0	0	0	0	1	0	1	1			0	5	0	0
F164-5	1	0	1	1	1	0	0	0	0	0	0	0	0	0				1	1	1	0	0	0	1	1	0	1		0	0	1	0	0	1	1	0	0	0	0	0	1	1	1			0	5	0	0
F29-11	1	0	0	1	1	0	0	0	0	0	0	0	0	0	1	1	0	1	0	1	0	0	0	0	0	1	1	1	0	0	0	0	0	1	1	0	0	0	0	1	0	1	1			0	4	0	0
F29-19	1	0	0	1	1	0	1	1	0	0	0	0	0	0	1	1	0	0	0	1	0	0	0	0	0	0	1		1	0	0	0	0	1	1	0	0	0	0	1	0	1	1			0	3	0	0
F29-29	1	0	0	0	0	1	0	0	0	0	0	1	0	1	1	1	0	1	0	1	0	0	0	1	0	1	1	0	1	0	1	0	0	1	1	0	0	0	0	1	0	1	1			0	5	0	0
F29-30	1	0	1	1	1	1	0	0	0	0	0	0	0	0	1	0	0	1	0	1	0	0	0	0	0	1	1	0	1	1	0	0	0	1	1	0	0	0	0	1	0	1	1			0	4	0	0
F29-37	1	0	0	0	0	1	0	0	0	0	0	0	0	0	1	1	0	1	0	1	0	0	0	0	0	0	1		1	0	1	0	0	1	1	0	0	0	0	1	0	1	1			0	5	0	0
F29-38	1	0	0	0	1	1	0	0	0	0	0	0	0	0	1	1	0	0	0	0	0	0	0	0	0	1	1	0	1	1	1	0	1	1	1	0	0	0	0	0	0	0	1			0	6	0	0
F3-Almd033	1	0	0	1	1	1	0	0	0	0	0	0	1	1	1	0	0	1	0	1	0	0	0	0	0	1	1	1	1	0	0	0	1	1	1	0	0	0	0	0	0	1	1			0	4	0	0
F3-Amro044	1	0	0	0	0	1	0	0	0	0	0	0	0	0	1	1	0	0	0	1	0	0	0	0	0	1	1	1	1	1	0	0	0	1	1	0	0	0	0	1	0	0	1			0	6	0	0
F3-bece093	1	0	0	0	1	1	0	0	1	0	1	0	0	0	1	0	0	1	0	1	0	0	0	0	0	1	1	1	1	0	1	0	0	1	1	0	0	0	0	1	0	1	1			0	5	0	0
F3-Beva034	1	0	0	1	1	1	0	0	0	0	0	1	0	1	1	1	1	1	0	1	0	0	0	0	0	1	1	1	1	1	1	0	0	1	1	0	0	0	0	0	0	1	1			0	5	0	0
F3-boca061	1	0	0	0	1	1	0	0	1	0	1	0	0	0	1	1	1	0	1	1	1	0	0	0	0	1	1	1	1	0	1	0	1	1	1	0	0	0	0	1	0	1	1			0	4	0	0
F3-Fama036	1	0	0	1	1	0	0	0	0	0	0	0	0	0	1	1	0	1	0	1	1	0	0	1	0	1	1	1	1	1	1	0	1	1	1	0	0	0	0	1	0	0	1			0	6	0	0
F3-Fapi047	1	0	1	0	0	1	0	0	0	0	0	0	0	0	1	0	0	0	1	0	0	0	1	0	0	1	1	1	0	0	0	0	1	1	1	0	0	0	0	1	0	1	1			0	5	0	0
F3-fuad104	1	0	1	1	1	1	1	1	0	0	0	0	1	1	1	1	1	1	0	1	0	0	0	1	0	1	1	1	1	1	1	0	1	1	1	0	0	0	0	1	0	0	1			0	6	0	0
F3-Gapi005	1	0	1	0	0	0	0	0	0	0	0	0	0	0	1	0	0	1	0	1	0	0	0	0	0	1	0		1	0	0	0	0	1	1	0	0	0	0	1	0	1	1			0	5	1	0
F3-Grsi042	1	0	0	0	0	0	1	0	0	0	0	0	0	0	1	1	0	1	0	1	1	0	1	0	0	1	1	1	1	0	1	0	0	1	1	0	0	0	0	1	0	1	1			0	5	0	0
F3-iero061	1	0	1	0	0	1	0	0	0	0	0	0	1	1	1	1	0	1	1	1	1	0	1	0	0	1	1	1	1	0	0	1	0	1	1	0	0	0	0	1	0	0	1			0	6	1	0
F3-magi085	1	0	0	0	0	0	0	0	1	0	1	0	0	0	1	0	0	0	1	1	0	0	1	0	0	1	1	1	1	0	1	1	0	1	1	0	0	1	0	0	0	0	1			0	6	1	0
F3-Paan010	1	0	0	0	0	1	0	0	0	0	0	0	0	0	1	1	0	1	0	1	0	0	0	1	1	1	1	1	1	0	1	0	0	1	1	0	0	0	0	1	0	1	1			0	4	0	0
F3-pepa008	1	0	0	1	1	0	1	1	0	0	0	0	1	1	1	0	0	1	0	1	0	0	0	0	0	1	1	1	1	1	1	0	0	1	1	0	0	0	1	0	1	1	1			0	5	1	0
F3-Riso015	1	0	1	1	1	0	0	0	0	0	0	0	0	0	1	1	0	1	0	1	0	0	0	0	0	1	1	1	1	0	0	0	0	1	1	0	0	0	0	1	0	1	1			0	3	0	0
F3-slli063	1	0	1	0	0	0	0	0	0	0	0	0	0	0	1	0	0	1	1	1	0	0	1	0	0	1	1	1	1	0	1	1	0	1	1	0	0	0	0	1	0	0	1			0	6	1	0
F3-vema064	1	0	0	0	0	1	0	0	0	0	0	0	1	1	1	0	0	1	0	1	0	0	0	0	0	1	1	1	1	0	1	1	0	1	1	0	0	0	0	1	0	1	1			0	5	1	0
F3-Zoal032	1	0	1	0	0	1	0	0	0	0	0	0	0	0	1	0	0	1	0	1	0	0	1	0	0	1	1	1	0	0	0	0	0	1	1	0	0	0	0	1	0	1	1			0	3	0	0
O146-UTIC138	1	0	1	0	1	0	0	0	0	0	0	0	0	0	1	0	0	1	0	1	0	0	0	0	0	1	1	1	0	1	0	0	0	1	1	0	0	0	0	1	0	1	1			0	5	0	0
O146-UTIC139	1	0	0	0	0	0	0	0	0	0	0	0	0	0	1	1	0	1	0	1	0	0	0	0	0	0	1		1	0	0	0	0	1	1	0	0	0	0	1	0	1	1			0	5	0	0
O146-UTIC143	1	0	0	1	1	0	0	0	0	0	0	0	0	0	1	1	1	1	0	1	0	0	0	0	0	0	1		1	0	0	0	0	1	1	0	0	0	0	1	0	1	1			0	4	0	0
O146-UTIC156	1	0	0	1	1	0	0	0	0	0	0	0	0	0	1	1	1	1	0	1	0	0	0	0	0	1	1	1	1	1	0	0	0	1	1	0	0	0	0	1	0	1	1			0	5	0	0
O146-UTIC157	1	0	0	1	1	0	0	0	0	0	0	0	0	0	1	1	0	1	0	1	0	0	0	0	0	1	1	1	0	1	0	0	0	1	1	0	0	0	0	1	0	1	1			0	4	0	0
O146-UTIC178	1	0	0	1	1	0	0	0	0	0	0	0	0	0	1	0	0	1	0	1	0	0	0	0	0	1	1	1	1	0	1	0	0	1	1	0	0	0	0	1	0	1	1			0	5	0	0
O146-UTIC197	1	0	1	0	0	1	0	0	0	0	0	0	0	0	1	1	0	1	0	1	0	0	0	0	0	1	1	1	1	0	1	0	0	1	1	0	0	0	0	1	0	1	1			0	4	0	0
O146-UTIC198	1	0	0	1	1	0	1	1	0	0	0	0	0	0	1	1	0	1	0	1	0	0	0	0	0	1	1	1	1	1	0	1	0	1	1	0	0	0	0	1	0	1	1			0	5	1	0
O146-UTIC206	1	0	0	0	0	1	0	0	1	0	1	0	0	0	1	1	1	1	0	1	0	0	0	0	0	1	1	1	1	0	1	0	0	1	1	0	0	0	0	1	0	0	1			0	6	0	0
O146-UTIC209	1	0	0	1	1	1	0	0	0	0	0	0	0	0	1	0	0	0	0	1	0	0	0	0	0	1	1	1	1	1	1	0	0	1	1	0	0	0	0	1	0	1	1			0	5	0	0
O146-UTIC217	1	0	1	0	1	1	0	0	0	0	0	0	0	0	1	0	0	0	0	1	0	0	0	0	0	1	1	1	1	1	1	0	0	1	1	0	0	0	1	0	1	1	1			0	4	0	0
O146-UTIC253	1	0	0	1	1	0	0	0	0	0	0	0	0	0	1	0	0	1	0	1	0	0	0	0	0	0	1		0	1	0	0	0	1	1	0	0	0	0	1	0	1	1			0	4	0	0
O146-UTIC26	1	0	0	1	1	0	0	0	0	0	0	0	0	0	1	1	0	1	0	1	0	0	0	0	0	1	1	1	0	1	1	0	0	1	1	0	0	0	0	1	0	1	1			0	5	0	0
O146-UTIC27	1	0	0	0	1	0	1	1	0	0	0	0	0	0	1	1	0	0	0	1	0	0	0	1	0	1	1	1	1	1	0	0	1	1	1	0	0	0	0	1	0	0	1			0	6	0	0
O146-UTIC34	1	0	1	0	1	0	0	0	0	0	0	0	0	0	1	1	1	1	0	1	0	0	0	1	0	1	1	1	1	1	0	0	0	1	1	0	0	0	1	0	0	0	1			0	6	0	0
O146-UTIC39	1	0	1	0	0	0	0	0	0	0	0	0	0	0	1	0	0	1	0	1	1	1	1	0	0	1	1	1	1	0	1	0	0	1	1	0	0	0	0	1	0	1	1			0	5	0	0
O146-UTIC48	1	0	0	0	0	1	0	0	0	0	0	0	0	0	1	0	0	1	0	1	0	0	1	0	0	1	1	1	0	1	0	0	0	1	1	0	0	0	0	1	0	1	1			0	4	0	0
O146-UTIC52	1	0	0	0	0	0	0	0	0	0	0	0	0	0	1	1	0	1	0	1	0	0	0	0	0	1	1	1	1	0	1	0	0	1	1	0	0	0	0	1	0	0	1			0	6	0	0
O146-UTIC57	1	0	0	1	1	0	0	0	0	0	0	0	0	0	1	1	0	1	0	1	1	0	0	0	0	1	1	1	1	1	1	0	0	1	1	0	0	0	0	1	1	0	1			0	6	0	0
O146-UTIC70	1	0	0	1	1	1	0	0	0	0	0	0	0	0	1	0	0	1	0	1	0	0	0	0	0	1	0		0	0	1	0	0	1	1	0	0	0	0	1	1	1	1			0	4	0	0
O146-UTIC9	1	0	0	0	0	0	0	0	0	0	0	0	0	0	1	0	0	1	0	1	0	0	0	0	0	0	1		1	0	0	0	0	1	1	0	0	0	0	1	0	1	1			0	5	0	0
O146-UTIC95	1	0	0	0	0	0	0	0	0	0	0	1	0	1	1	1	1	0	0	1	1	0	1	1	0	0	1		1	0	0	0	1	1	1	0	0	0	0	1	0	1	1			0	5	0	0
C137-RM004	1	0	0	0	0	1	0	0	0	0	0	0	0	0	1	1	0	1	1	1	0	0	0	0	0	1	1	1	0	0	1	0	0	1	1	0	0	0	0	1	0	0	0			0	7	0	0
C140-BL	1	0	0	1	1	0	1	0	0	0	0	0	0	0	1	1	0	0	1	1	0	0	0	0	0	1	1	1	1	1	0	0	1	1	1	0	0	0	0	1	0	0	0			0	7	1	0
C140-RD	1	0	0	0	0	1	0	0	0	0	0	0	0	0	1	1	0	0	0	1	1	1	1	0	0	1	1	1	1	0	0	1	0	1	1	0	0	0	0	1	0	0	0			0	7	0	0
C140-SS	1	0	0	1	1	1	1	1	0	0	0	0	1	1	1	1	0	1	0	1	0	0	0	1	0	1	1	1	1	1	1	1	1	1	1	0	0	0	0	1	0	0	0			0	7	0	0
C152-cirillo52	1	0	0	1	1	1	0	0	0	0	0	0	0	0	1	1	1	1	0	1	1	0	0	0	0	1	1	1	1	1	0	1	1	1	1	0	0	0	0	1	0	0	0			0	7	0	0
C152-cirillo8	1	0	1	1	1	1	0	0	0	0	0	0	0	0	1	1	1	1	1	1	0	0	0	0	0	1	1	1	0	0	0	1	1	1	1	0	0	0	0	1	0	0	0			0	7	0	0
F164-1	1	0	0	0	1	0	0	0	0	0	0	0	0	0	1	1	0	0		1	0	0	0	0	0	1	0		1	0	1	1	1	1	1	0	0	0	0	1	0	0	0			0	7	1	0
F164-16	1	0	0	1	1	0	1	1	0	0	0	0	1	1	1	0	0	0	1	1	0	0	0	1	0	1	1	1	1	1	1	1	1	1	1	0	0	0	0	1	0	0	0			0	8	1	0
F164-18	1	0	0	0	0	0	0	0	0	0	0	0	1	1	1	1	0	1	0	1	0	0	0	1	0	1	1	1	1	0	1	1	0	1	1	0	0	0	0	1	0	0	0			0	7	1	0
F164-39	1	0	0	0	1	0	1	0	0	0	0	0	0	0	1	1	1	0	1	1	0	0	0	1	0	1	1	1	1	1	1	1	1	1	1	0	0	0	0	1	0	0	0			0	7	1	0
F164-40	1	0	0	0	0	0	1	1	0	0	0	0	0	0	1	1	0	1	0	1	1	0	1	1	0	1	1	1	1	1	1	1	0	1	1	0	0	0	0	1	0	0	0			0	7	1	0
F164-44	1	0	0	1	1	0	0	0	0	0	0	0	0	0	1	0	0	0	0	1	1	0	0	0	0	1	1	1	1	1	0	0	1	1	1	0	0	0	0	1	0	0	0			0	7	0	0
F164-9	1	0	0	1	1	0	0	0	0	0	0	0	1	1	1	0	0	1	0	1	0	0	0	1	0	1	1	1	1	0	1	1	1	1	1	0	0	0	0	1	0	0	0			0	7	1	0
F3-Colu006	1	0	0	0	0	0	1	0	0	0	0	0	0	0	1	0	0	0	1	1	0	0	0	1	0	1	0		1	0	1	0	0	1	1	0	0	0	0	1	0	0	0			0	7	0	0
F3-colu039	1	0	0	0	0	0	0	0	0	0	0	0	0	0	1	0	0	0	0	1	0	0	0	0	0	0	1		1	0	1	0	0	1	1	0	0	0	0	1	0	0	0			0	7	0	0
F3-Dima055	1	0	0	1	1	0	0	0	0	0	0	0	0	0	1	0	0	0	0	1	1	1	1	1	0	1	1	1	1	0	0	0	1	1	1	0	0	0	0	1	0	0	0			0	8	0	0
F3-feol040	1	0	1	0	1	0	0	0	0	0	0	0	0	0	1	1	0	0	0	1	1	0	1	1	0	1	1	1	1	0	1	1	1	1	1	0	0	0	0	1	0	0	0			0	8	1	0
F3-poal014	1	0	0	0	0	1	0	0	0	0	0	0	0	0	1	1	1	1	1	1	0	0	0	0	0	1	1	1	0	0	0	0	0	1	1	0	0	0	0	1	0	0	0			0	7	1	0
O146-UTIC14	1	0	0	0	1	0	0	1	0	0	0	0	0	0	1	1	0	1	0	1	0	0	0	0	1	0	1		0	0	0	0	1	1	1	0	0	0	0	1	0	0	0			0	8	0	0
O146-UTIC154	1	0	1	0	0	0	0	0	0	0	0	0	0	0	1	1	0	0	0	0	1	0	1	1	0	0	1		1	0	1	0	1	1	1	0	0	0	1	0	0	0	0			0	7	0	0
O146-UTIC181	1	0	0	0	1	0	0	0	0	0	0	0	0	0	1	1	0	0	0	1	0	0	0	1	0	0	1		1	1	1	0	1	1	1	0	0	0	0	1	0	0	0			0	7	0	0
O146-UTIC202	1	0	1	0	1	1	0	0	1	0	1	0	1	1	1	0	0	1	0	1	0	0	0	0	0	1	1	0	1	1	0	0	1	1	1	0	0	0	0	1	1	0	0			0	7	0	0
O146-UTIC215	1	0	1	0	1	0	0	0	0	0	0	0	0	0	1	0	0	1	0	1	0	0	0	0	0	1	1	1	1	0	1	1	1	1	1	0	0	0	0	1	0	0	0			0	7	1	0
O146-UTIC269	1	0	0	0	0	0	0	1	0	0	0	0	0	0	1	0	0	1	1	1	1	1	1	0	0	1	1	1	1	0	0	1	0	1	1	0	0	0	0	1	0	0	0			0	7	1	0
O146-UTIC49	1	0	0	0	1	1	0	0	0	0	0	0	0	0	1	1	0	1	0	1	0	0	0	0	0	1	1	1	1	0	1	1	0	1	1	0	0	0	0	1	0	0	0			0	7	1	0
O146-UTIC51	1	0	0	0	0	0	0	0	0	0	0	0	0	0	1	0	0	0	0	1	0	0	0	0	0	1	1	1	1	0	0	0	0	1	1	0	0	0	0	1	0	0	0			0	7	1	0
O146-UTIC79	1	0	0	1	1	0	1	1	0	0	0	0	0	0	1	0	0	1	0	1	0	0	0	0	0	1	1	1	1	1	1	0	1	1	1	0	0	0	0	1	0	0	0			0	7	0	0
O146-UTIC87	1	0	1	0	0	1	0	0	0	0	0	0	0	0	1	1	0	0	1	1	0	0	1	0	0	1	1	1	1	0	0	1	1	1	1	0	0	0	0	1	0	0	0			0	7	1	0
C137-AC006	1	0	0	0	1	0	1	0	0	0	0	0	0	0	1	0	0	1	0	1	0	0	0	0	0	1	1	1	1	0	1	0	0	1	0	1	1	0	0	1	0	0	1			0	6	0	0
C137-AG003	1	0	1	1	1	0	0	0	0	0	0	0	0	0	1	1	0	1	0	1	0	0	0	1	0	1	1	1	0	1	1	0	0	1	0	1	1	0	0	1	0	0	1			0	6	0	0
C137-AV008	1	0	0	0	1	0	0	0	0	0	0	0	0	0	1	1	1	1	0	1	0	0	0	0	0	1	1	1	1	0	1	0	0	1	0	1	1	0	0	1	0	0	1			0	6	0	0
C137-CA005	1	0	0	0	1	1	0	0	0	0	0	0	0	0	1	0	0	1	0	1	0	0	0	0	0	1	1	1	1	0	0	0	0	1	0	1	1	0	0	1	0	1	1			0	5	0	0
C137-GM002	1	0	0	1	1	0	1	1	0	0	0	0	0	0	1	0	0	1	0	1	0	0	0	0	0	1	1	1	1	0	0	0	0	1	0	1	1	0	0	1	0	1	1			0	4	0	0
C140-AAN	1	0	1	1	1	0	1	1	0	0	0	0	0	0	1	1	1	1	1	1	0	0	0	1	0	1	0		1	1	1	0	1	1	0	1	1	0	0	1	0	0	1			0	6	0	0
C140-AC	1	0	0	1	1	0	0	0	0	0	0	0	0	0	1	0	0	1	1	1	0	0	0	1	0	1	1	1	1	1	1	0	0	1	0	1	1	0	0	1	0	1	1			0	5	0	0
C140-AM	1	0	1	0	0	0	0	0	0	0	0	0	0	0	1	1	0	1	0	1	0	0	0	0	0	1	1	1	1	0	0	0	0	1	0	1	1	0	0	1	0	1	1			0	5	0	0
C140-BAN	1	0	0	1	1	0	1	1	0	0	0	0	0	0	1	1	1	1	0	1	0	0	0	1	0	1	1	1	1	1	1	0	1	1	0	1	1	0	0	1	0	0	1			0	6	0	0
C140-BF	1	0	0	0	1	1	1	1	0	0	0	0	0	0	1	0	0	1	0	1	0	0	0	1	0	1	1	1	1	1	0	0	0	1	0	1	1	0	0	1	0	1	1			0	4	0	0
C140-BL1	1	0	0	1	1	1	0	0	0	0	0	0	0	0	1	1	1	1	0	1	0	0	0	1	0	1	1	1	0	1	0	0	0	1	0	1	1	0	0	1	0	1	1			0	5	0	0
C140-CA2	1	0	0	1	1	0	0	0	0	0	0	0	0	0	1	0	0	1	0	1	0	0	0	0	0	1	1	1	1	1	0	0	0	1	0	1	1	0	0	1	0	1	1			0	4	0	0
C140-CC	1	0	0	1	1	1	0	1	0	0	0	0	0	0	1	1	1	1	1	1	0	0	0	0	0	1	1	1	1	1	0	0	0	1	0	1	1	0	0	1	0	1	1			0	5	0	0
C140-CL	1	0	0	0	0	0	0	0	1	1	1	0	0	0	1	1	0	1	0	1	0	0	1	0	0	1	1	1	1	0	0	0	0	1	0	1	1	0	0	1	0	1	1			0	5	0	0
C140-CM	1	0	0	1	1	0	0	0	0	0	0	1	0	1	1	1	1	1	0	1	0	0	0	0	0	1	1	1	1	0	1	0	0	1	0	1	1	0	0	1	0	0	1			0	6	0	0
C140-CP	1	0	0	1	1	0	0	0	0	0	0	0	0	0	1	1	0	1	0	1	0	0	0	0	0	1	1	1	1	1	1	0	1	1	0	1	1	0	0	1	0	0	1			0	6	0	0
C140-DLG	1	0	0	1	1	0	1	1	0	0	0	0	0	0	1	1	1	1	0	1	0	0	0	0	0	0	1		1	0	0	0	0	1	0	1	1	0	0	1	0	1	1			0	5	0	0
C140-FR	1	0	0	1	1	1	0	0	0	0	0	0	0	0	1	0	0	1	1	1	0	0	0	0	0	1	1	1	0	1	0	0	0	1	0	1	1	0	0	1	0	1	1			0	5	0	0
C140-GM	1	0	1	0	1	0	0	0	0	0	0	0	0	0	1	1	0	1	0	1	0	0	0	1	0	1	1	1	1	1	1	0	0	1	0	1	1	0	0	1	0	1	1			0	5	0	0
C140-GT	1	0	0	1	1	1	1	1	0	0	0	0	0	0	1	1	0	1	0	1	0	0	0	0	0	1	1	1	0	0	0	0	0	1	0	1	1	0	0	1	0	1	1			0	5	0	0
C140-IL	1	0	0	1	1	0	0	0	0	0	0	0	0	0	1	1	0	1	1	1	0	0	0	1	0	1	1	1	0	0	0	0	0	1	0	1	1	0	0	1	0	1	1			0	5	0	0
C140-IL1	1	0	0	0	0	1	0	0	0	0	0	0	0	0	1	0	0	1	0	1	0	0	0	0	0	1	1	1	0	1	0	0	0	1	0	1	1	0	0	1	0	1	1			0	5	0	0
C140-IV	1	0	0	1	1	0	0	0	0	0	0	0	0	0	1	1	1	1	0	1	0	0	0	0	0	1	0		1	1	1	0	1	1	0	1	1	0	0	1	0	1	1			0	5	0	0
C140-MA	1	0	0	1	1	0	0	0	0	0	0	0	0	0	1	1	0	1	0	1	0	0	0	1	0	1	1	1	1	0	0	0	0	1	0	1	1	0	0	1	0	1	1			0	5	0	0
C140-MC	1	0	1	1	1	0	1	1	0	0	0	0	0	0	1	1	1	0	1	1	1	0	0	0	0	1	1	1	1	0	1	0	1	1	0	1	1	0	0	1	0	0	1			0	6	0	0
C140-MC1	1	0	0	1	1	1	0	0	0	0	0	0	0	0	1	0	0	1	0	1	0	0	0	0	0	1	1	1	0	1	0	0	0	1	0	1	1	0	0	1	0	1	1			0	5	0	0
C140-MF	1	0	0	1	1	1	0	0	0	0	0	0	0	0	1	1	0	1	0	1	0	0	0	0	0	1	1	1	1	1	0	0	0	1	0	1	1	0	0	1	0	1	1			0	5	0	0
C140-MG	1	0	0	1	1	0	0	0	0	0	0	0	0	0	1	0	0	1	0	1	0	0	0	0	0	1	1	1	0	1	0	0	0	1	0	1	1	0	0	1	0	1	1			0	5	0	0
C140-PC10	1	0	0	1	1	0	0	0	0	0	0	0	0	0	1	1	1	1	0	1	0	0	0	0	0	1	1	1	0	1	1	0	0	1	0	1	1	0	0	1	0	1	1			0	5	0	0
C140-PC12	1	0	0	0	0	0	1	1	0	0	0	0	0	0	1	1	1	0	0	1	0	0	0	1	0	1	1	1	1	1	1	0	1	1	0	1	1	0	0	1	0	0	1			0	6	0	0
C140-PC14	1	0	0	1	1	0	0	0	0	0	0	0	0	0	1	1	0	1	0	1	0	0	0	1	0	1	1	1	1	0	0	0	0	1	0	1	1	0	0	1	0	1	1			0	4	0	0
C140-PC16	1	0	1	1	1	0	0	0	0	0	0	0	0	0	1	1	0	1	0	1	0	0	0	0	0	1	0		1	1	0	0	1	1	0	1	1	0	0	1	0	0	1			0	6	0	0
C140-PC17	1	0	0	1	1	1	0	0	0	0	0	0	0	0	1	1	0	1	0	1	0	0	0	0	0	1	1	1	0	1	0	0	0	1	0	1	1	0	0	1	0	1	1			0	5	0	0
C140-PC18	1	0	0	0	0	0	0	0	0	0	0	0	0	0	1	1	1	0	0	1	0	0	0	0	0	1	1	1	1	0	0	0	1	1	0	1	1	0	0	1	0	0	1			0	6	0	0
C140-PC19	1	0	0	1	1	0	0	0	0	0	0	0	0	0	1	1	1	1	0	1	0	0	0	0	0	1	0		1	0	1	0	1	1	0	1	1	0	0	1	0	0	1			0	6	0	0
C140-PC2	1	0	0	1	1	1	0	0	0	0	0	0	0	0	1	1	0	1	0	1	0	0	0	0	0	1	1	1	0	1	1	0	0	1	0	1	1	0	0	1	0	1	1			0	5	0	0
C140-PC21	1	0	0	1	1	1	0	0	0	0	0	0	0	0	1	1	1	1	0	1	0	0	0	0	0	1	1	1	1	0	1	0	0	1	0	1	1	0	0	1	0	1	1			0	5	0	0
C140-PC22	1	0	1	1	1	1	0	0	0	0	0	0	0	0	1	1	0	1	1	1	0	0	0	0	0	1	1	1	1	0	1	0	0	1	0	1	1	0	0	1	0	0	1			0	6	0	0
C140-PC3	1	0	0	1	1	1	0	0	0	0	0	0	0	0	1	1	1	1	0	1	0	0	0	0	0	1	1	1	1	0	1	0	1	1	0	1	1	0	0	1	0	0	1			0	6	0	0
C140-PC5	1	0	1	0	1	0	0	0	0	0	0	0	0	0	1	1	0	1	0	1	1	0	1	0	0	0	1		1	0	0	0	0	1	0	1	1	0	0	1	0	1	1			0	4	0	0
C140-PC6	1	0	0	1	1	0	0	0	0	0	0	0	0	0	1	1	0	0	0	1	0	0	0	0	0	1	0		0	0	0	0	0	1	0	1	1	0	0	1	0	1	1			0	4	0	0
C140-PC7	1	0	0	1	1	0	0	0	0	0	0	0	0	0	1	0	0	1	0	1	0	0	0	0	0	1	1	1	0	1	0	0	0	1	0	1	1	0	0	1	0	1	1			0	5	0	0
C140-PC8	1	0	1	1	1	1	0	0	0	0	0	0	0	0	1	0	0	1	1	1	0	0	0	0	0	1	1	1	1	1	1	0	0	1	0	1	1	0	0	1	0	0	1			0	6	0	0
C140-PC9	1	0	0	1	1	0	0	0	0	0	0	0	0	0	1	1	0	1	0	1	0	0	0	1	0	1	1	1	1	0	0	0	1	1	0	1	1	0	0	1	0	0	1			0	6	0	0
C140-PL	1	0	0	1	1	0	1	1	0	0	0	0	0	0	1	1	0	1	0	1	0	0	0	1	0	1	1	1	1	0	0	0	0	1	0	1	1	0	0	1	0	1	1			0	5	0	0
C140-SG	1	0	0	1	1	0	0	0	0	0	0	0	0	0	1	0	0	0	0	1	0	0	0	0	0	1	0		0	0	0	0	0	1	0	1	1	0	0	1	0	1	1			0	5	0	0
C140-SSA	1	0	0	1	1	1	0	0	0	0	0	0	0	0	1	1	1	1	0	1	0	0	0	0	0	1	1	1	0	1	0	0	0	1	0	1	1	0	0	1	0	1	1			0	5	0	0
C140-TO	1	0	0	1	1	1	0	0	0	0	0	0	0	0	1	1	0	1	1	1	0	0	0	0	0	1	1	1	1	1	0	0	0	1	0	1	1	0	0	1	0	1	1			0	5	0	0
C140-VA	1	0	1	1	1	1	0	0	0	0	0	0	0	0	1	0	0	1	0	1	0	0	0	0	0	1	1	1	1	1	0	0	0	1	0	1	1	0	0	1	0	1	1			0	5	0	0
C140-XM	1	0	1	1	1	1	0	0	0	0	0	0	0	0	1	1	0	1	0	1	0	0	0	0	0	1	1	1	1	0	0	0	1	1	0	1	1	0	0	1	0	1	1			0	4	0	0
C152-cirillo101	1	0	1	0	0	0	0	0	0	0	0	0	0	0	1	0	0	1	0	1	0	0	0	0	0	1	1	1	1	1	1	0	0	1	0	1	1	0	0	1	0	1	1			0	4	0	0
C152-cirillo105	1	0	0	1	1	1	0	0	0	0	0	0	0	0	1	1	0	1	0	1	0	0	0	0	0	1	1	1	0	0	1	0	0	1	0	1	1	0	0	1	0	1	1			0	4	0	0
C152-cirillo107	1	0	0	1	1	0	0	0	0	0	0	0	0	0	1	1	0	1	0	1	0	0	0	0	0	1	0		0	1	1	0	0	1	0	1	1	0	0	1	0	1	1			0	3	0	0
C152-cirillo108	1	0	0	1	1	0	0	0	0	0	0	0	1	1	1	1	0	1	0	1	0	0	0	1	0	1	1	1	1	0	0	0	0	1	0	1	1	0	0	1	0	1	1			0	4	0	0
C152-cirillo110	1	0	1	1	1	1	0	0	0	0	0	1	0	1	1	1	0	1	0	1	0	0	0	0	0	1	1	1	0	1	0	0	0	1	0	1	1	0	0	1	0	1	1			0	4	0	0
C152-cirillo113	1	0	1	1	1	1	0	0	0	0	0	0	0	0	1	0	0	1	1	1	0	0	0	1	0	1	1	1	1	0	0	0	0	1	0	1	1	0	0	1	0	1	1			0	5	0	0
C152-cirillo114	1	0	0	1	1	1	0	0	0	0	0	0	0	0	1	0	0	1	1	1	0	0	0	0	0	1	1	1	0	1	0	0	0	1	0	1	1	0	0	1	0	1	1			0	4	0	0
C152-cirillo116	1	0	0	1	1	0	0	0	0	0	0	0	0	0	1	1	1	1	0	1	0	0	0	0	0	1	1	1	1	1	1	0	0	1	0	1	1	0	0	1	0	1	1			0	4	0	0
C152-cirillo119	1	0	0	1	1	1	0	0	0	0	0	0	0	0	1	0	0	1	0	1	0	0	0	1	0	0	1		1	1	0	0	0	1	0	1	1	0	0	1	0	1	1			0	5	0	0
C152-cirillo120	1	0	0	1	1	0	0	0	0	0	0	0	0	0	1	1	0	1	0	1	0	0	0	0	0	1	1	1	0	1	0	0	0	1	0	1	1	0	0	1	0	1	1			0	5	0	0
C152-cirillo121	1	0	0	1	1	1	0	0	0	0	0	0	0	0	1	1	1	1	0	1	0	0	0	0	0	1	1	1	1	1	1	0	0	1	0	1	1	0	0	1	0	1	1			0	5	0	0
C152-cirillo124	1	0	1	1	1	1	0	0	0	0	0	1	0	1	1	0	0	0	0	1	1	1	1	0	0	1	1	1	1	0	1	0	0	1	0	1	1	0	1	0	0	1	1			0	3	0	0
C152-cirillo13	1	0	0	1	1	1	0	0	0	0	0	0	0	0	1	1	1	1	0	1	0	0	0	0	0	1	1	1	0	1	0	0	0	1	0	1	1	0	0	1	0	1	1			0	4	0	0
C152-cirillo130	1	0	0	0	1	1	0	0	0	0	0	0	0	0	1	1	0	1	0	1	0	0	0	0	0	1	1	1	1	1	1	0	1	1	0	1	1	0	0	1	0	0	1			0	6	0	0
C152-cirillo132	1	0	0	1	1	0	1	1	0	0	0	0	0	0	1	1	0	1	0	1	0	0	0	1	0	0	1		1	1	1	0	1	1	0	1	1	0	0	1	0	0	1			0	6	0	0
C152-cirillo134	1	0	1	1	1	1	0	0	0	0	0	0	0	0	1	1	0	1	0	1	0	0	0	0	0	1	1	1	1	0	1	0	1	1	0	1	1	0	0	0	0	1	1			0	5	0	0
C152-cirillo135	1	0	0	1	1	0	0	0	0	0	0	0	0	0	1	1	0	1	0	1	0	0	0	0	0	1	1	1	1	1	1	0	0	1	0	1	1	0	0	1	0	1	1			0	5	0	0
C152-cirillo136	1	0	0	1	1	1	0	0	0	0	0	0	0	0	1	1	0	1	0	1	0	0	0	0	0	1	1	1	1	1	1	0	0	1	0	1	1	0	0	1	0	1	1			0	5	0	0
C152-cirillo137	1	0	0	1	1	1	0	0	0	0	0	0	0	0	1	0	0	1	0	1	0	0	0	1	0	1	1	1	0	1	1	0	0	1	0	1	1	0	0	1	0	1	1			0	3	0	0
C152-cirillo139	1	0	0	1	1	1	0	1	0	0	0	0	0	0	1	1	0	1	0	1	1	0	0	0	0	1	1	1	1	1	1	0	0	1	0	1	1	0	0	1	0	1	1			0	5	0	0
C152-cirillo142	1	0	0	1	1	1	0	0	0	0	0	0	0	0	1	1	0	1	0	1	0	0	0	0	0	1	1	1	0	1	1	0	0	1	0	1	1	0	0	1	0	1	1			0	4	0	0
C152-cirillo143	1	0	0	1	1	0	0	0	0	0	0	0	0	0	1	1	0	1	0	1	0	0	0	1	0	1	1	1	0	1	1	0	0	1	0	1	1	0	1	0	0	1	1			0	4	0	0
C152-cirillo144	1	0	0	1	1	0	0	0	0	0	0	0	0	0	1	1	0	1	0	1	0	0	0	1	0	1	1	1	1	0	1	0	0	1	0	1	1	0	0	1	0	1	1			0	4	0	0
C152-cirillo146	1	0	0	0	1	1	0	0	0	0	0	0	0	0	1	1	0	0	0	1	1	0	1	0	0	1	1	1	1	0	1	0	1	1	0	1	1	0	0	0	0	0	1			0	6	0	0
C152-cirillo147	1	0	0	0	1	1	0	0	0	0	0	0	0	0	1	1	0	1	0	1	0	0	0	1	0	1	1	1	1	0	1	0	1	1	0	1	1	0	0	1	0	0	1			0	6	0	0
C152-cirillo15	1	0	0	1	1	0	1	1	0	0	0	0	0	0	1	0	0	0	1	1	0	0	0	0	0	1	1	1	1	0	1	0	1	1	0	1	1	0	0	1	1	1	1			0	5	0	0
C152-cirillo150	1	0	0	1	1	0	0	0	0	0	0	0	0	0	1	0	0	1	0	1	0	0	0	1	0	1	1	1	0	1	1	0	0	1	0	1	1	0	1	0	0	1	1			0	4	0	0
C152-cirillo152	1	0	0	1	1	1	0	0	0	0	0	0	0	0	1	0	0	1	0	1	0	0	0	1	0	1	1	1	0	1	0	0	0	1	0	1	1	0	0	1	0	1	1			0	4	0	0
C152-cirillo154	1	0	1	1	1	1	0	0	0	0	0	0	0	0	1	0	0	0	1	1	0	0	0	1	0	1	1	1	1	1	1	0	1	1	0	1	1	0	1	0	0	1	1			0	5	0	0
C152-cirillo155	1	0	0	1	1	1	0	0	1	0	1	0	0	0	1	0	0	0	1	1	1	1	1	0	0	1	1	1	1	1	1	0	0	1	0	1	1	0	0	1	0	1	1			0	4	0	0
C152-cirillo156	1	0	0	1	1	1	0	0	0	0	0	0	0	0	1	1	1	1	1	1	1	0	0	0	0	1	1	1	1	0	1	0	0	1	0	1	1	0	0	1	0	0	1			0	6	0	0
C152-cirillo157	1	0	0	1	1	0	0	0	0	0	0	0	0	0	1	1	0	1	0	1	0	0	0	1	0	1	1	1	1	1	1	0	0	1	0	1	1	0	0	0	0	0	1			0	6	0	0
C152-cirillo164	1	0	1	1	1	0	0	0	0	0	0	0	0	0	1	1	1	1	0	1	0	0	0	1	0	1	1	1	1	1	1	0	1	1	0	1	1	0	0	1	0	1	1			0	5	0	0
C152-cirillo169	1	0	0	1	1	1	0	0	0	0	0	0	0	0	1	1	1	1	0	1	0	0	0	1	0	1	1	1	1	0	1	0	1	1	0	1	1	0	0	1	0	1	1			0	5	0	0
C152-Cirillo188	1	0	1	1	1	0	0	0	0	0	0	0	0	0	1	0	0	1	0	1	0	0	0	0	0	0	1		1	0	1	0	0	1	0	1	1	0	0	0	0	1	1			0	4	0	0
C152-cirillo193	1	0	0	1	1	0	0	0	0	0	0	0	0	0	1	0	0	0	0	1	1	0	1	0	0	0	1		1	0	1	1	1	1	0	1	1	0	0	1	0	1	1			0	5	0	0
C152-Cirillo196	1	0	0	1	1	1	0	0	0	0	0	0	0	0	1	1	1	1	0	1	0	0	0	0	0	1	0		1	1	1	0	0	1	0	1	1	0	0	1	0	1	1			0	5	0	0
C152-Cirillo197	1	0	1	1	1	1	1	1	0	0	0	0	0	0	1	0	0	1	1	1	0	0	0	0	0	1	1	1	0	1	1	0	0	1	0	1	1	0	1	0	0	1	1			0	5	0	0
C152-cirillo20	1	0	0	1	1	1	0	0	0	0	0	0	0	0	1	1	0	1	0	1	0	0	0	0	0	1	1	1	1	0	1	0	0	1	0	1	1	0	0	1	0	1	1			0	5	0	0
C152-Cirillo200	1	0	0	1	1	0	0	0	0	0	0	0	0	0	1	1	0	1	1	1	0	0	0	1	0	1	1	1	1	0	1	0	1	1	0	1	1	0	0	1	0	0	1			0	6	0	0
C152-Cirillo202	1	0	0	1	1	1	0	0	0	0	0	0	0	0	1	0	0	0	0	1	0	0	0	0	0	1	1	1	1	1	1	0	0	1	0	1	1	0	0	0	0	1	1			0	4	0	0
C152-Cirillo203	1	0	0	1	1	1	0	0	0	0	0	0	0	0	1	1	1	1	0	1	0	0	0	0	0	1	1	1	1	1	0	0	0	1	0	1	1	0	0	1	0	1	1			0	4	0	0
C152-Cirillo204	1	0	0	0	0	1	0	0	0	0	0	0	0	0	1	0	0	0	0	1	1	0	1	0	0	1	1	1	1	0	0	0	0	1	0	1	1	0	0	1	0	1	1			0	4	0	0
C152-Cirillo205	1	0	0	1	1	1	0	0	0	0	0	0	0	0	1	1	0	1	0	1	0	0	0	0	0	1	1	1	1	1	1	0	1	1	0	1	1	0	0	1	0	1	1			0	5	0	0
C152-Cirillo210	1	0	0	1	1	1	0	0	0	0	0	0	0	0	1	0	0	0	0	1	1	0	1	0	0	0	1		1	0	0	0	1	1	0	1	1	0	0	0	0	1	1			0	3	0	0
C152-Cirillo211	1	0	0	0	1	1	0	0	0	0	0	0	0	0	1	1	0	1	1	1	0	0	0	1	0	1	1	1	1	1	1	0	0	1	0	1	1	0	0	1	0	1	1			0	5	0	0
C152-Cirillo212	1	0	0	0	1	1	0	0	0	0	0	0	0	0	1	1	0	1	0	1	0	0	0	1	0	1	1	1	1	0	0	0	1	1	0	1	1	0	0	0	0	0	1			0	6	0	0
C152-Cirillo213	1	0	0	1	1	0	1	0	0	0	0	0	0	0	1	1	0	1	0	1	0	0	0	1	0	1	1	1	1	1	1	0	1	1	0	1	1	0	0	1	0	0	1			0	6	0	0
C152-cirillo214	1	0	0	1	1	0	1	0	0	0	0	0	0	0	1	1	0	1	0	1	0	0	0	1	0	0	1		0	1	1	0	1	1	0	1	1	0	0	1	0	1	1			0	5	0	0
C152-Cirillo219	1	0	1	0	0	0	0	1	0	0	0	0	0	0	1	1	0	1	0	1	0	0	0	1	0	1	1	1	1	0	1	0	0	1	0	1	1	0	0	1	0	1	1			0	4	0	0
C152-Cirillo221	1	0	1	1	1	0	0	0	0	0	0	0	0	0	1	1	1	0	0	1	1	0	1	0	0	1	1	1	1	0	0	0	1	1	0	1	1	0	0	1	1	0	1			0	6	0	0
C152-Cirillo226	1	0	0	1	1	0	1	1	0	0	0	0	0	0	1	0	0	1	0	1	0	0	0	0	0	1	1	1	1	1	1	0	0	1	0	1	1	0	0	1	0	1	1			0	4	0	0
C152-Cirillo230	1	0	0	1	1	0	0	0	0	0	0	0	0	0	1	0	0	1	0	1	0	0	0	0	0	1	1	1	1	0	1	0	0	1	0	1	1	0	0	1	0	1	1			0	3	0	0
C152-cirillo233	1	0	1	0	0	0	0	0	0	0	0	0	0	0	1	0	0	1	0	1	0	0	1	0	0	1	1	1	1	0	0	0	0	1	0	1	1	0	1	0	0	1	1			0	3	0	0
C152-Cirillo236	1	0	0	1	1	0	1	1	0	0	0	0	0	0	1	1	0	0	1	1	1	0	0	1	0	1	1	1	1	1	1	0	0	1	0	1	1	0	0	1	0	1	1			0	5	0	0
C152-Cirillo237	1	0	0	1	1	0	1	1	0	0	0	0	0	0	1	1	0	1	0	1	0	0	0	1	0	1	1	1	1	0	1	0	0	1	0	1	1	0	0	1	0	1	1			0	5	0	0
C152-Cirillo243	1	0	0	1	1	0	0	0	0	0	0	0	0	0	1	1	0	1	0	1	0	0	0	0	0	1	1	1	1	0	0	0	1	1	0	1	1	0	0	1	0	0	1			0	6	0	0
C152-cirillo247	1	0	0	1	1	0	0	0	0	0	0	0	0	0	1	1	0	1	0	1	0	0	0	1	0	1	1	1	1	0	1	0	0	1	0	1	1	0	0	1	1	1	1			0	5	0	0
C152-cirillo249	1	0	0	1	1	0	1	0	0	0	0	0	0	0	1	0	0	1	1	1	0	0	0	0	0	1	1	1	1	0	1	0	1	1	0	1	1	0	0	1	0	0	1			0	6	0	0
C152-cirillo25	1	0	0	0	1	0	1	1	0	0	0	0	0	0	1	0	0	1	1	1	0	0	0	0	0	1	1	1	1	0	0	0	1	1	0	1	1	0	0	1	0	1	1			0	5	0	0
C152-cirillo250	1	0	1	1	1	0	1	1	0	0	0	0	0	0	1	0	0	1	0	1	0	0	0	0	0	1	1	1	1	1	0	0	0	1	0	1	1	0	0	1	0	1	1			0	4	0	0
C152-cirillo251	1	0	0	1	1	1	0	0	0	0	0	0	0	0	1	0	0	1	0	1	0	0	0	0	0	1	1	1	0	0	1	0	0	1	0	1	1	0	0	0	0	1	1			0	5	0	0
C152-cirillo252	1	0	1	1	1	1	0	0	0	0	0	0	0	0	1	0	0	1	1	1	0	0	0	1	0	1	1	1	0	1	0	0	0	1	0	1	1	0	0	1	0	1	1			0	4	0	0
C152-cirillo253	1	0	0	1	1	1	1	1	0	0	0	0	0	0	1	0	0	1	1	1	0	0	0	0	0	1	1	1	1	0	1	0	0	1	0	1	1	0	0	0	0	1	1			0	5	0	0
C152-Cirillo256	1	0	0	1	1	0	1	1	0	0	0	0	0	0	1	1	0	1	1	1	0	0	0	1	0	0	1		1	1	1	0	0	1	0	1	1	0	0	1	0	1	1			0	5	0	0
C152-Cirillo258	1	0	0	1	1	1	0	0	0	0	0	0	0	0	1	0	0	1	1	1	0	0	0	0	0	1	1	0	1	1	0	0	0	1	0	1	1	0	0	1	0	0	1			0	6	0	0
C152-Cirillo259	1	0	0	1	1	1	1	1	0	0	0	0	0	0	1	0	0	1	0	1	0	0	0	0	0	1	1	1	1	1	1	0	0	1	0	1	1	0	0	1	0	1	1			0	5	0	0
C152-cirillo260	1	0	0	1	1	0	0	0	0	0	0	0	0	0	1	1	0	1	0	1	0	0	0	0	0	1	1	1	0	1	0	0	0	1	0	1	1	0	0	1	0	1	1			0	5	0	0
C152-Cirillo261	1	0	0	1	1	1	0	0	0	0	0	0	0	0	1	1	0	1	0	1	0	0	0	0	0	1	1	1	0	1	0	0	0	1	0	1	1	0	0	0	0	1	1			0	4	0	0
C152-Cirillo269	1	0	0	0	0	1	0	0	0	0	0	0	0	0	1	0	0	1	1	1	0	0	0	0	0	0	1		1	0	0	0	1	1	0	1	1	0	0	0	0	1	1			0	4	0	0
C152-cirillo27	1	0	0	1	1	1	0	0	0	0	0	0	0	0	1	1	1	1	0	1	0	0	0	0	0	1	1	1	1	0	0	0	0	1	0	1	1	0	0	1	0	1	1			0	5	0	0
C152-Cirillo273	1	0	0	0	1	1	1	1	0	0	0	0	0	0	1	1	0	0	1	1	1	1	1	1	0	1	0		1	0	0	0	1	1	0	1	1	0	0	1	0	1	1			0	5	0	0
C152-cirillo276	1	0	0	1	1	0	0	0	0	0	0	0	0	0	1	1	0	1	0	1	0	0	0	1	0	1	1	1	1	1	0	0	0	1	0	1	1	0	0	1	0	1	1			0	5	0	0
C152-cirillo280	1	0	0	1	1	0	0	0	0	0	0	0	0	0	1	0	0	1	0	1	0	0	0	1	0	1	1	1	1	1	0	0	1	1	0	1	1	0	0	1	0	0	1			0	6	0	0
C152-Cirillo282	1	0	0	1	1	1	0	0	0	0	0	0	0	0	1	1	1	1	1	1	0	0	0	0	0	1	1	1	0	1	1	0	0	1	0	1	1	0	0	1	0	1	1			0	5	0	0
C152-Cirillo287	1	0	1	1	1	1	0	0	0	0	0	0	0	0	1	1	1	1	0	1	0	0	0	1	0	1	1	1	0	1	0	0	0	1	0	1	1	0	0	1	0	1	1			0	5	0	0
C152-Cirillo289	1	0	0	1	1	1	0	0	0	0	0	0	0	0	1	0	0	1	0	1	0	0	0	0	0	1	1	1	0	1	0	0	0	1	0	1	1	0	0	0	0	1	1			0	3	0	0
C152-cirillo29	1	0	1	0	0	1	0	0	0	0	0	0	0	0	1	1	0	1	0	1	0	0	0	0	0	1	1	1	1	1	0	0	1	1	0	1	1	0	0	1	0	1	1			0	4	0	0
C152-Cirillo292	1	0	0	1	1	1	0	0	0	0	0	0	0	0	1	0	0	1	1	1	0	0	0	1	0	1	1	1	1	1	0	0	0	1	0	1	1	0	0	1	0	1	1			0	5	0	0
C152-cirillo3	1	0	1	0	1	0	0	0	0	0	0	0	0	0	1	1	0	1	1	1	0	0	0	1	1	0	1		1	1	1	1	1	1	0	1	1	0	0	0	1	1	1			0	4	0	0
C152-Cirillo310	1	0	0	1	1	1	0	0	0	0	0	0	0	0	1	1	0	1	1	1	0	0	0	0	0	1	1	1	1	1	0	0	0	1	0	1	1	0	0	1	0	1	1			0	4	0	0
C152-Cirillo312	1	0	1	1	1	1	0	0	0	0	0	0	0	0	1	1	0	1	1	1	0	0	0	1	0	1	1	1	1	1	1	0	0	1	0	1	1	0	0	1	0	1	1			0	5	0	0
C152-Cirillo318	1	0	1	1	1	0	0	0	0	0	0	0	0	0	0	0	0	1	1	1	0	0	0	0	0	1	1	0	1	0	0	0	0	1	0	1	1	0	0	0	0	0	1			0	6	0	0
C152-cirillo32	1	0	0	1	1	1	0	0	0	0	0	0	0	0	1	0	0	1	0	1	0	0	0	0	0	1	1	1	0	1	0	0	0	1	0	1	1	0	0	1	0	1	1			0	4	0	0
C152-cirillo35	1	0	0	1	1	1	0	0	0	0	0	0	0	0	1	0	0	1	1	1	0	0	0	0	0	1	1	1	1	0	1	0	1	1	0	1	1	0	0	1	0	0	1			0	6	0	0
C152-cirillo40	1	0	0	1	1	1	0	0	0	0	0	0	0	0	1	1	0	1	0	1	0	0	0	0	0	1	1	1	1	0	0	0	0	1	0	1	1	0	0	1	0	1	1			0	3	0	0
C152-cirillo46	1	0	0	1	1	0	1	1	0	0	0	0	0	0	1	0	0	1	0	1	0	0	0	0	0	1	1	1	1	0	1	0	1	1	0	1	1	0	0	0	1	0	1			0	6	0	0
C152-cirillo47	1	0	0	0	0	0	1	1	0	0	0	0	0	0	1	0	0	1	1	1	0	0	0	0	0	1	1	1	1	0	0	0	1	1	0	1	1	0	0	1	1	0	1			0	6	0	0
C152-cirillo48	1	0	1	1	1	1	0	0	1	0	1	1	0	1	1	1	1	1	1	1	0	0	0	0	0	1	1	1	1	1	1	0	0	1	0	1	1	0	0	1	0	1	1			0	4	0	0
C152-cirillo49	1	0	0	1	1	1	0	0	0	0	0	0	0	0	1	0	0	1	0	1	0	0	0	0	0	1	1	1	0	1	0	0	0	1	0	1	1	0	0	1	0	1	1			0	3	0	0
C152-cirillo51	1	0	0	1	1	0	0	0	0	0	0	0	0	0	1	1	0	1	0	1	0	0	0	0	0	1	1	1	1	0	0	0	1	1	0	1	1	0	0	0	0	0	1			0	6	0	0
C152-cirillo53	1	0	0	1	1	0	0	0	0	0	0	0	0	0	1	1	1	1	0	1	0	0	0	0	0	1	1	1	0	1	0	0	0	1	0	1	1	0	0	1	0	1	1			0	4	0	0
C152-cirillo57	1	0	0	0	0	1	1	0	0	0	0	1	0	1	1	1	0	1	0	1	0	0	0	0	0	1	1	1	1	0	0	0	0	1	0	1	1	0	0	1	0	1	1			0	4	0	0
C152-cirillo58	1	0	0	1	1	0	1	1	0	0	0	0	0	0	1	0	0	1	0	1	0	0	0	0	0	1	1	1	0	1	0	0	0	1	0	1	1	0	0	1	0	1	1			0	4	0	0
C152-cirillo59	1	0	0	1	1	1	0	0	0	0	0	0	0	0	1	1	1	1	0	1	0	0	0	0	0	1	1	1	0	1	1	0	1	1	0	1	1	0	0	1	0	1	1			0	5	0	0
C152-cirillo7	1	0	0	1	1	0	1	1	0	0	0	0	0	0	1	1	1	1	0	1	0	0	0	0	0	1	1	1	1	0	1	0	0	1	0	1	1	0	0	1	1	0	1			0	6	0	0
C152-cirillo76	1	0	0	1	1	0	1	1	0	0	0	0	0	0	1	0	0	1	0	1	0	0	0	0	0	1	1	1	0	1	0	0	0	1	0	1	1	0	0	1	0	1	1			0	3	0	0
C152-cirillo83	1	0	0	1	1	1	0	0	0	0	0	0	0	0	1	0	0	1	0	1	0	0	0	0	0	1	1	1	1	1	1	0	0	1	0	1	1	0	0	1	0	1	1			0	5	0	0
C152-cirillo84	1	0	0	1	1	1	0	0	0	0	0	0	0	0	1	0	0	1	0	1	1	0	0	0	0	1	1	1	1	1	0	0	0	1	0	1	1	0	0	1	0	1	1			0	3	0	0
C152-cirillo91	1	0	0	1	1	1	0	0	0	0	0	0	0	0	1	1	0	1	0	1	0	0	0	0	0	1	1	1	1	0	0	0	0	1	0	1	1	0	0	0	0	1	1			0	4	0	0
C152-cirillo94	1	0	0	1	1	0	0	0	0	0	0	0	0	0	1	1	0	1	0	1	0	0	0	0	0	1	1	1	1	1	1	0	1	1	0	1	1	0	0	1	1	1	1			0	5	0	0
C152-cirillo95	1	0	0	1	1	0	0	0	0	0	0	0	0	0	1	0	0	1	0	1	0	0	0	0	0	1	1	1	0	0	0	0	0	1	0	1	1	0	0	1	0	1	1			0	4	0	0
C152-cirillo98	1	0	0	0	0	0	1	1	0	0	0	0	0	0	1	1	0	1	0	1	1	0	1	0	0	1	1	1	1	0	1	0	0	1	0	1	1	0	0	1	0	1	1			0	5	0	0
C152-cirllio186	1	0	0	1	1	1	0	0	0	0	0	0	0	0	1	1	0	1	0	1	1	0	0	0	0	1	1	1	1	1	1	0	1	1	0	1	1	0	0	1	0	1	1			0	5	0	0
F29-04	1	0	0	1	1	0	1	1	0	0	0	0	0	0	1	1	0	0	1	1	0	0	0	0	0	1	1	1	1	0	1	0	0	1	0	1	1	0	0	1	0	0	1			0	6	0	0
F29-05	1	0	0	1	1	1	0	0	0	0	0	0	0	0	1	1	0	1	0	1	0	0	0	0	0	1	1	0	1	1	1	0	0	1	0	1	1	0	0	0	0	1	1			0	5	0	0
F29-06	1	0	0	1	1	0	1	1	0	0	0	0	0	0	1	1	0	1	0	1	0	0	0	0	0	1	1	1	1	0	1	0	0	1	0	1	1	0	0	1	0	1	1			0	5	0	0
F29-13	1	0	0	0	1	1	0	0	0	0	0	0	0	0	1	1	0	1	0	1	0	0	0	0	0	1	1	1	1	1	1	0	0	1	0	1	1	0	0	1	0	1	1			0	5	0	0
F29-14	1	0	1	1	1	0	0	0	0	0	0	0	0	0	1	1	0	1	0	1	0	0	0	0	0	0	1		1	0	1	0	0	1	0	1	1	0	0	0	0	0	1			0	6	0	0
F29-15	1	0	0	0	1	1	0	0	0	0	0	0	0	0	1	0	0	1	1	1	0	0	0	0	0	0	1		1	1	0	0	0	1	0	1	1	0	0	1	0	0	1			0	6	0	0
F29-16	1	0	0	0	0	1	0	0	1	0	1	0	0	0	1	1	0	1	0	1	1	0	1	1	0	1	1	1	1	0	0	0	0	1	0	1	1	0	0	1	0	0	1			0	6	0	0
F29-20	1	0	0	1	1	1	0	0	1	0	1	0	0	0	1	0	0	1	1	1	0	0	0	0	0	1	1	1	1	0	0	0	0	1	0	1	1	0	0	0	0	0	1			0	6	0	0
F29-21	1	0	0	1	1	0	1	0	0	0	0	0	0	0	1	0	0	1	0	1	0	0	0	0	0	1	1	0	1	0	0	0	0	1	0	1	1	0	0	1	0	1	1			0	4	0	0
F29-22	1	0	0	1	1	0	1	1	0	0	0	0	0	0	1	1	1	0	0	1	1	0	0	0	0	1	1	0	1	0	1	0	1	1	0	1	1	0	0	1	0	0	1			0	6	0	0
F29-23	1	0	0	0	1	0	1	1	1	1	1	0	0	0	1	1	0	0	1	1	1	0	0	0	0	1	1	0	1	1	1	0	0	1	0	1	1	0	0	1	0	0	1			0	6	0	0
F29-25	1	0	0	1	1	0	1	1	0	0	0	0	0	0	1	1	0	1	0	1	0	0	0	1	0	1	1	1	1	1	0	0	0	1	0	1	1	0	0	1	0	1	1			0	5	0	0
F29-32	1	0	0	0	1	1	0	0	0	0	0	0	0	0	1	1	0	0	1	1	0	0	0	1	0	1	1	0	1	1	0	0	0	1	0	1	1	0	0	1	0	0	1			0	6	0	0
F29-34	1	0	0	1	1	1	0	0	0	0	0	0	0	0	1	0	0	1	0	1	0	0	0	0	0	1	1	0	0	1	1	0	0	1	0	1	1	0	0	1	0	1	1			0	5	0	0
F29-39	1	0	1	1	1	0	0	0	0	0	0	0	0	0	1	0	0	1	0	1	0	0	0	0	0	1	1	1	1	1	0	0	0	1	0	1	1	0	0	1	0	1	1			0	5	0	0
F29-44	1	0	0	0	0	0	0	0	0	0	0	0	0	0	1	1	0	1	0	1	0	0	0	0	0	1	1	1	1	0	1	0	0	1	0	1	1	0	0	1	0	1	1			0	4	0	0
F29-45	1	0	1	0	0	1	0	0	0	0	0	0	0	0	1	1	0	1	0	1	0	0	0	0	0	1	1	0	0	0	0	0	0	1	0	1	1	0	0	1	0	1	1			0	4	0	0
F29-51	1	0	0	1	1	0	0	0	0	0	0	0	0	0	1	1	0	0	0	1	0	0	0	1	0	1	1	0	1	1	1	0	1	1	0	1	1	0	0	1	0	0	1			0	6	0	0
F29-52	1	0	0	1	1	0	1	1	0	0	0	0	0	0	1	1	0	1	0	1	0	0	0	0	0	1	1	0	1	0	1	0	0	1	0	1	1	0	0	1	0	1	1			0	5	0	0
F29-53	1	0	0	1	1	1	0	0	0	0	0	0	0	0	1	1	0	1	0	1	0	0	0	0	0	1	1	1	0	1	0	0	0	1	0	1	1	0	0	1	0	0	1			0	6	0	0
F29-54	1	0	1	1	1	1	0	0	0	0	0	0	0	0	1	1	0	0	0	1	0	0	0	0	0	1	1	1	0	1	0	0	0	1	0	1	1	0	0	1	0	1	1			0	4	0	0
F29-56	1	0	1	1	1	0	0	0	0	0	0	0	1	1	1	1	1	1	1	1	0	0	0	1	0	1	1	1	1	1	0	0	0	1	0	1	1	0	0	1	0	1	1			0	5	0	0
F3-adma095	1	0	1	1	1	1	0	0	0	0	0	0	0	0	1	0	0	1	0	1	0	0	0	0	0	1	1	1	0	1	0	0	0	1	0	1	1	0	0	1	0	1	1			0	5	0	0
F3-anfr067	1	0	0	0	1	1	0	0	0	0	0	0	0	0	1	0	0	1	0	1	0	0	0	0	0	1	1	1	1	0	0	0	0	1	0	1	1	0	0	1	0	1	1			0	5	0	0
F3-Bapi004	1	0	0	1	1	1	0	0	1	1	1	0	0	0	1	1	0	1	0	1	0	0	0	0	0	1	1	1	0	1	1	0	0	1	0	1	1	0	0	1	0	1	1			0	5	0	0
F3-Bare035	1	0	0	0	0	1	0	0	0	0	0	0	0	0	1	1	0	0	1	1	0	0	0	0	0	1	1	1	0	0	0	0	0	1	0	1	1	0	0	1	0	0	1			0	6	0	0
F3-bean048	1	0	0	1	1	0	0	0	0	0	0	0	0	0	1	0	0	1	0	1	0	0	0	0	0	1	1	1	1	1	1	0	0	1	0	1	1	0	0	1	0	1	1			0	4	0	0
F3-Brlu053	1	0	0	0	0	1	0	0	0	0	0	0	0	0	1	1	0	0	0	1	0	0	0	0	0	1	1	1	0	0	0	0	0	1	0	1	1	0	0	1	0	1	1			0	5	0	0
F3-caan057	1	0	1	0	0	1	0	0	0	0	0	0	0	0	1	1	0	1	0	1	0	0	0	0	0	1	1	1	0	0	0	0	0	1	0	1	1	0	0	1	0	1	1			0	3	0	0
F3-cagi058	1	0	0	0	0	0	0	0	0	0	0	0	0	0	1	1	0	1	0	1	0	0	0	0	0	1	1	1	1	0	0	1	0	1	0	1	1	0	0	1	0	1	1			0	5	1	0
F3-cemi023	1	0	0	1	1	0	0	0	0	0	0	0	0	0	1	1	1	1	0	1	0	0	0	0	0	1	1	1	1	0	1	0	0	1	0	1	1	0	0	1	0	1	1			0	5	0	0
F3-Chma007	1	0	0	1	1	0	0	0	0	0	0	0	0	0	1	0	0	1	0	1	0	0	0	0	0	1	1	1	0	1	0	0	0	1	0	1	1	0	0	1	1	1	1			0	2	0	0
F3-Daco017	1	0	0	1	1	0	0	0	0	0	0	0	0	0	1	1	0	1	0	1	0	0	0	0	0	1	1	1	0	1	0	0	0	1	0	1	1	0	0	1	0	1	1			0	3	0	0
F3-Fega052	1	0	0	1	1	0	1	1	0	0	0	0	0	0	1	0	0	1	0	1	0	0	0	0	0	1	1	1	1	1	1	0	0	1	0	1	1	0	0	1	0	1	1			0	5	0	0
F3-krva087	1	0	0	1	1	1	0	0	0	0	0	0	0	0	1	1	0	1	0	1	0	0	0	0	0	1	1	1	0	1	1	0	0	1	0	1	1	0	0	1	0	1	1			0	5	0	0
F3-naum077	1	0	0	1	1	0	0	0	0	0	0	0	0	0	1	1	0	1	0	1	0	0	0	0	0	1	1	1	0	0	0	0	0	1	0	1	1	0	0	1	0	1	1			0	3	0	0
F3-piag078	1	0	0	0	0	1	1	0	0	0	0	0	0	0	1	0	0	0	0	1	0	0	0	0	0	1	1	1	1	1	1	0	0	1	0	1	1	0	1	1	0	1	1			0	4	0	0
F3-pifr074	1	0	0	1	1	0	0	0	0	0	0	0	0	0	1	1	0	1	0	1	0	0	0	0	0	1	1	1	0	0	0	0	0	1	0	1	1	0	0	1	0	1	1			0	5	0	0
F3-Pimi003	1	0	0	0	1	0	0	0	0	0	0	0	0	0	1	0	0	1	0	1	0	0	0	0	0	1	1	1	1	1	1	0	1	1	0	1	1	0	0	1	1	0	1			0	6	0	0
F3-scan071	1	0	0	1	1	0	0	0	0	0	0	0	0	0	1	1	0	1	0	1	0	0	0	0	0	1	1	1	0	0	0	0	0	1	0	1	1	0	0	1	0	1	1			0	4	0	0
F3-Veva046	1	0	0	1	1	0	0	0	0	0	0	0	0	0	1	0	0	0	0	1	1	0	0	0	0	1	1	1	1	1	0	0	0	1	0	1	1	0	0	1	0	1	1			0	3	0	0
F3-zoor013	1	0	0	0	0	0	0	0	0	0	0	0	0	0	1	1	1	1	0	1	0	0	0	1	0	1	1	1	1	1	0	0	0	1	0	1	1	0	0	1	0	1	1			0	4	0	0
O146-UTIC101	1	0	0	1	1	1	0	0	0	0	0	0	0	0	1	1	1	1	1	1	0	0	0	0	0	1	1	1	1	1	0	0	0	1	0	1	1	0	0	1	0	1	1			0	4	0	0
O146-UTIC102	1	0	1	0	1	1	0	0	0	0	0	0	0	0	1	1	0	1	0	1	0	0	0	0	0	1	1	1	1	0	0	0	0	1	0	1	1	0	0	1	0	1	1			0	5	0	0
O146-UTIC103	1	0	0	0	0	0	0	0	0	0	0	0	0	0	1	1	1	1	0	1	0	0	0	1	0	1	1	1	1	1	1	0	0	1	0	1	1	0	0	1	0	1	1			0	5	0	0
O146-UTIC105	1	0	0	0	0	1	0	0	0	0	0	0	0	0	1	1	0	0	0	1	0	0	0	0	0	1	1	1	0	1	1	0	0	1	0	1	1	0	0	1	0	1	1			0	5	0	0
O146-UTIC109	1	0	0	1	1	0	0	0	0	0	0	0	0	0	1	1	1	0	0	1	0	0	0	0	0	1	1	1	1	1	0	0	0	1	0	1	1	0	0	1	0	1	1			0	5	0	0
O146-UTIC114	1	0	0	1	1	1	0	0	0	0	0	0	0	0	1	1	0	1	1	1	0	0	0	0	0	1	1	1	1	1	0	0	1	1	0	1	1	0	0	1	0	0	1			0	6	0	0
O146-UTIC119	1	0	1	1	1	0	1	1	0	0	0	0	0	0	1	1	0	1	0	1	0	0	0	0	0	0	1		1	1	1	0	0	1	0	1	1	0	0	1	0	1	1			0	4	0	0
O146-UTIC12	1	0	0	1	1	1	0	0	0	0	0	0	0	0	1	0	0	1	0	1	0	0	0	0	0	1	1	1	0	1	0	0	0	1	0	1	1	0	0	1	0	0	1			0	6	0	0
O146-UTIC121	1	0	1	1	1	1	0	0	0	0	0	0	0	0	1	1	1	1	0	1	0	0	0	1	0	1	1	1	1	1	0	0	0	1	0	1	1	0	0	1	0	1	1			0	5	0	0
O146-UTIC123	1	0	0	0	0	1	1	1	0	0	0	0	0	0	1	1	0	0	1	1	1	0	1	1	0	1	1	1	1	0	0	0	1	1	0	1	1	0	0	1	0	1	1			0	5	0	0
O146-UTIC124	1	0	0	0	0	0	0	0	0	0	0	0	1	1	1	1	1	1	0	1	0	0	0	0	0	1	1	1	1	1	1	0	0	1	0	1	1	0	0	1	0	0	1			0	6	0	0
O146-UTIC127	1	0	0	1	1	0	1	1	0	0	0	0	0	0	1	1	0	1	0	1	0	0	0	0	0	1	0		1	0	1	0	1	1	0	1	1	0	0	1	0	0	1			0	6	0	0
O146-UTIC128	1	0	1	0	1	0	0	0	0	0	0	0	0	0	1	1	1	0	0	1	0	0	0	0	0	0	1		1	0	0	0	1	1	0	1	1	0	0	1	0	0	1			0	6	0	0
O146-UTIC129	1	0	0	1	1	1	0	0	0	0	0	0	0	0	1	1	0	1	0	1	0	0	0	0	0	1	1	1	1	1	1	0	0	1	0	1	1	0	0	1	0	0	1			0	6	0	0
O146-UTIC13	1	0	0	0	0	1	0	0	0	0	0	0	0	0	1	1	0	1	0	1	0	0	0	0	0	1	1	1	0	1	0	0	0	1	0	1	1	0	0	1	0	0	1			0	6	0	0
O146-UTIC130	1	0	1	0	1	1	0	0	0	0	0	0	0	0	1	1	0	1	0	1	0	0	0	0	0	1	1	1	1	0	1	0	0	1	0	1	1	0	0	1	0	1	1			0	5	0	0
O146-UTIC140	1	0	1	0	0	1	0	0	0	0	0	0	0	0	1	0	0	1	1	1	0	0	0	0	0	1	1	1	0	0	1	0	0	1	0	1	1	0	0	1	0	1	1			0	5	0	0
O146-UTIC144	1	0	0	1	1	1	1	1	0	0	0	0	0	0	1	1	0	1	1	1	1	0	0	0	0	1	1	1	1	1	0	0	0	1	0	1	1	0	0	1	0	0	1			0	6	0	0
O146-UTIC145	1	0	0	1	1	0	0	0	0	0	0	0	0	0	1	1	0	1	0	1	0	0	0	0	0	1	1	1	0	1	0	0	0	1	0	1	1	0	0	1	0	0	1			0	6	0	0
O146-UTIC170	1	0	0	0	0	1	1	1	0	0	0	0	0	0	1	0	0	1	0	1	0	0	1	0	0	1	1	1	1	1	0	0	0	1	0	1	1	0	0	1	0	0	1			0	6	0	0
O146-UTIC180	1	0	1	0	0	0	0	0	0	0	0	0	0	0	1	1	0	0	0	1	1	1	1	1	0	1	1	1	1	0	1	0	0	1	0	1	1	0	0	1	0	1	1			0	5	0	0
O146-UTIC184	1	0	1	0	0	1	0	0	0	0	0	0	0	0	1	1	0	1	0	1	0	0	0	0	0	1	1	1	0	0	0	0	0	1	0	1	1	0	0	1	0	1	1			0	5	0	0
O146-UTIC191	1	0	0	1	1	1	0	0	0	0	0	0	0	0	1	1	0	1	1	1	0	0	0	1	0	1	1	1	1	1	1	0	0	1	0	1	1	1	0	0	0	1	1			0	4	0	0
O146-UTIC192	1	0	0	1	1	0	0	0	0	0	0	0	0	0	1	1	0	1	0	1	0	0	0	0	0	0	1		0	1	0	0	0	1	0	1	1	0	0	1	0	1	1			0	3	0	0
O146-UTIC20	1	0	0	1	1	0	1	1	0	0	0	0	0	0	1	1	0	1	0	1	0	0	0	0	0	1	1	1	0	0	1	0	0	1	0	1	1	0	0	1	0	1	1			0	5	0	0
O146-UTIC204	1	0	0	1	1	1	0	0	0	0	0	0	0	0	1	1	0	1	0	1	0	0	0	0	0	1	1	1	1	1	1	0	0	1	0	1	1	0	0	1	0	1	1			0	4	0	0
O146-UTIC205	1	0	0	1	1	0	0	0	0	0	0	0	0	0	1	1	0	1	0	1	0	0	0	0	0	1	1	1	1	1	0	0	0	1	0	1	1	0	0	1	0	1	1			0	4	0	0
O146-UTIC214	1	0	0	0	1	0	0	0	0	0	0	0	1	1	1	0	0	0	0	1	1	0	1	1	0	1	1	1	1	0	1	0	0	1	0	1	1	0	1	1	0	0	1			0	6	0	0
O146-UTIC230	1	0	0	1	1	1	0	0	0	0	0	0	0	0	1	0	0	1	0	1	0	0	0	0	0	1	1	1	0	1	1	0	0	1	0	1	1	0	0	1	0	1	1			0	5	0	0
O146-UTIC231	1	0	0	1	1	1	0	0	0	0	0	0	0	0	1	1	1	1	0	1	0	0	0	0	0	1	1	1	1	0	1	0	0	1	0	1	1	0	0	1	0	1	1			0	5	0	0
O146-UTIC244	1	0	0	0	0	1	0	0	0	0	0	0	0	0	1	0	0	0	0	1	1	0	1	0	0	1	1	1	1	1	0	0	0	1	0	1	1	0	0	1	0	1	1			0	4	0	0
O146-UTIC247	1	0	0	0	1	1	0	0	0	0	0	0	0	0	1	1	0	1	0	1	0	0	0	0	0	1	1	1	1	0	0	0	0	1	0	1	1	0	0	1	0	0	1			0	6	0	0
O146-UTIC249	1	0	0	1	1	0	0	0	0	0	0	0	0	0	1	0	0	1	0	1	0	0	0	0	0	1	1	1	0	0	0	0	0	1	0	1	1	0	1	0	0	1	1			0	5	0	0
O146-UTIC254	1	0	0	1	1	0	0	0	0	0	0	0	0	0	1	1	0	1	0	1	0	0	0	0	0	1	1	1	0	1	0	0	0	1	0	1	1	0	0	1	0	1	1			0	5	0	0
O146-UTIC263	1	0	0	1	1	0	0	0	0	0	0	0	0	0	1	0	0	1	0	1	0	0	0	0	0	1	1	1	0	1	0	0	0	1	0	1	1	0	0	1	0	1	1			0	4	0	0
O146-UTIC265	1	0	0	1	1	0	1	1	0	0	0	0	0	0	1	1	1	1	0	1	0	0	0	0	0	1	1	1	1	1	1	0	1	1	0	1	1	0	0	1	0	1	1			0	5	0	0
O146-UTIC32	1	0	0	1	1	1	0	0	0	0	0	0	0	0	1	1	1	1	0	1	0	0	0	0	0	1	1	1	0	0	0	0	0	1	0	1	1	0	0	1	0	1	1			0	3	0	0
O146-UTIC43	1	0	1	0	1	1	0	0	0	0	0	0	0	0	1	0	0	0	0	1	0	0	0	1	0	1	1	1	1	1	1	0	0	1	0	1	1	0	0	1	0	0	1			0	6	0	0
O146-UTIC6	1	0	0	1	1	1	0	0	0	0	0	0	0	0	1	1	0	1	0	1	0	0	0	0	0	1	1	1	1	0	1	0	0	1	0	1	1	0	0	1	0	1	1			0	5	0	0
O146-UTIC71	1	0	0	1	1	1	0	0	0	0	0	0	0	0	1	1	0	1	0	1	0	0	0	0	0	1	1	1	1	0	0	0	0	1	0	1	1	0	1	0	0	0	1			0	6	0	0
O146-UTIC73	1	0	0	1	1	1	0	0	0	0	0	0	0	0	1	1	1	1	0	1	0	0	0	0	0	1	1	1	1	1	0	0	0	1	0	1	1	0	0	1	0	0	1			0	6	0	0
O146-UTIC75	1	0	1	0	0	1	1	1	0	0	0	0	0	0	1	1	1	1	0	1	0	0	0	0	0	1	1	0	1	0	1	0	0	1	0	1	1	0	0	1	0	0	1			0	6	0	0
O146-UTIC76	1	0	0	1	1	1	0	0	0	0	0	0	0	0	1	1	0	1	0	1	0	0	0	0	0	1	1	1	0	1	0	0	0	1	0	1	1	0	0	1	0	1	1			0	4	0	0
O146-UTIC77	1	0	0	1	1	1	0	0	0	0	0	0	0	0	1	1	0	1	0	1	0	0	0	0	0	1	0		0	1	0	0	0	1	0	1	1	0	0	1	0	1	1			0	4	0	0
O146-UTIC8	1	0	0	1	1	1	0	0	0	0	0	0	0	0	1	1	0	1	0	1	0	0	0	0	0	1	1	1	1	1	0	0	0	1	0	1	1	0	0	1	0	0	1			0	6	0	0
O146-UTIC83	1	0	0	1	1	1	0	0	0	0	0	0	0	0	1	1	0	1	1	1	0	0	0	0	0	1	1	1	0	1	0	0	0	1	0	1	1	0	0	1	0	1	1			0	5	0	0
O146-UTIC88	1	0	1	0	0	1	0	0	0	0	0	0	0	0	1	0	0	0	0	1	0	0	1	0	0	1	1	1	1	0	0	0	0	1	0	1	1	0	0	1	0	1	1			0	5	0	0
O146-UTIC90	1	0	1	1	1	1	0	0	0	0	0	0	0	0	1	0	0	1	1	1	0	0	0	0	0	1	1	1	1	0	1	0	0	1	0	1	1	0	0	1	0	1	1			0	5	0	0
C137-AS010	1	0	0	1	1	0	1	1	0	0	0	0	0	0	1	1	1	1	0	1	0	0	0	0	0	1	0		1	1	1	0	1	1	0	1	1	0	0	1	0	0	0			0	7	0	0
C137-MS001	1	0	0	1	1	0	0	1	0	0	0	0	0	0	1	1	0	1	1	1	0	0	0	0	0	1	1	1	1	0	1	0	1	1	0	1	1	0	0	1	1	0	0			0	9	0	0
C137-NC009	1	0	1	1	1	1	0	0	0	0	0	0	0	0	1	1	0	0	0	1	0	0	0	1	0	1	1	1	1	0	1	0	1	1	0	1	1	0	0	1	0	0	0			0	8	0	0
C140-CA1	1	0	0	1	1	0	0	0	0	0	0	0	0	0	1	1	1	1	0	1	0	0	0	0	0	0	1		1	1	1	0	1	1	0	1	1	0	0	1	0	0	0			0	7	0	0
C140-PC1	1	0	0	1	1	0	0	0	0	0	0	0	0	0	1	1	1	1	1	1	0	0	0	0	0	0	1		1	0	1	0	1	1	0	1	1	0	0	1	0	0	0			0	7	0	0
C140-PC13	1	0	1	0	1	0	1	1	0	0	0	0	0	0	1	1	0	1	0	1	0	0	0	0	0	1	0		1	0	0	0	1	1	0	1	1	0	0	1	0	0	0			0	7	0	0
F164-15	1	0	0	0	1	0	1	1	0	0	0	0	0	0	1	0	0	0	0	1	1	1	1	1	0	0	1		1	0	1	1	0	1	0	1	1	0	0	1	0	0	0			0	7	0	1
F164-43	1	0	0	1	1	0	0	0	0	0	0	0	0	0	1	1	0	1	0	1	0	0	0	0	0	1	1	1	1	1	1	0	0	1	0	1	1	0	0	1	0	0	0			0	7	0	0
F29-09	1	0	0	0	0	0	0	0	0	0	0	0	0	0	1	1	0	0	1	1	1	0	1	0	0	1	1	1	1	0	0	0	1	1	0	1	1	0	0	1	0	0	0			0	7	0	0
F29-12	1	0	0	0	1	1	0	0	0	0	0	0	0	0	1	1	0	1	0	1	0	0	0	0	0	1	1	1	1	1	0	0	1	1	0	1	1	0	0	1	0	0	0			0	7	0	0
F29-26	1	0	0	1	1	0	1	0	0	0	0	0	0	0	1	1	1	1	0	1	0	0	0	0	0	1	1	0	1	1	0	0	1	1	0	1	1	0	0	1	0	0	0			0	7	0	0
F29-27	1	0	1	0	0	1	0	0	0	0	0	0	0	0	1	0	0	1	0	1	0	0	0	0	0	1	1	0	1	0	0	0	0	1	0	1	1	0	0	1	0	0	0			0	7	0	0
F29-47	1	0	0	1	1	0	0	1	0	0	0	0	0	0	1	1	0	1	0	1	0	0	0	1	0	1	1	0	0	0	1	0	1	1	0	1	1	0	0	1	0	0	0			0	8	0	0
F29-57	1	0	0	1	1	1	0	0	0	0	0	0	0	0	1	1	1	1	0	1	0	0	0	0	0	1	1	1	1	1	0	0	1	1	0	1	1	0	0	1	0	0	0			0	7	0	0
F3-noan079	1	0	1	1	1	0	1	0	0	0	0	0	0	0	1	0	0	1	0	1	0	0	0	0	1	1	1	1	1	0	1	0	1	1	0	1	1	0	0	1	0	0	0			0	7	0	0
O146-UTIC137	1	0	1	0	0	1	0	0	0	0	0	0	0	0	1	1	1	1	0	1	0	0	0	0	0	1	1	1	0	0	0	0	0	1	0	1	1	0	0	1	0	0	0			0	7	1	0
O146-UTIC153	1	0	1	0	1	1	0	0	0	0	0	0	0	0	1	1	0	1	0	1	0	0	1	1	0	1	1	1	1	0	0	0	1	1	0	1	1	0	0	1	0	0	0			0	7	0	0
O146-UTIC194	1	0	1	1	1	1	0	0	0	0	0	0	0	0	1	1	0	1	0	1	0	0	0	0	0	1	1	1	1	0	0	0	1	1	0	1	1	0	0	1	0	0	0			0	7	0	0
O146-UTIC208	1	0	0	0	0	0	0	0	0	0	0	0	0	0	1	1	0	1	0	1	0	0	0	0	0	1	1	1	1	0	0	0	1	1	0	1	1	0	0	1	0	0	0			0	7	0	0
O146-UTIC65	1	0	0	1	1	0	1	0	0	0	0	0	0	0	1	1	0	1	1	1	0	0	0	0	0	1	1	1	0	0	0	0	0	1	0	1	1	0	0	1	0	0	0			0	7	0	0
O146-UTIC66	1	0	0	1	1	0	0	0	0	0	0	0	0	0	1	1	1	1	0	1	0	0	0	0	0	1	1	1	1	1	0	0	1	1	0	1	1	0	0	1	0	0	0			0	7	0	0
C140-AG	1	0	0	0	1	1	0	0	0	0	0	0	0	0	1	1	0	1	1	1	0	0	0	0	0	1	1	1	1	1	0	0	0	1	0	1	0	0	0	1	0	1	1			1	4	0	0
C140-CR	1	0	0	1	1	1	1	0	0	0	0	0	0	0	1	1	1	1	1	1	0	0	0	1	0	1	1	1	1	1	1	0	0	1	0	1	0	0	0	1	0	1	1			1	5	0	0
C140-PC15	1	0	0	0	1	1	0	0	0	0	0	0	0	0	1	0	0	1	0	1	0	0	0	1	0	1	1	1	1	1	1	0	0	1	0	1	0	0	0	1	0	1	1			1	5	0	0
C152-cirillo100	1	0	0	1	1	1	0	0	0	0	0	0	0	0	1	0	0	1	1	1	1	0	1	0	0	1	1	1	0	0	0	0	1	1	0	1	0	0	0	1	0	1	1			1	5	0	0
C152-cirillo103	1	0	0	1	1	1	0	0	0	0	0	0	0	0	1	1	0	1	0	1	0	0	0	0	0	1	1	1	0	0	0	0	0	1	0	1	0	0	0	1	1	1	1			1	4	0	0
C152-cirillo104	1	0	0	0	1	0	0	0	0	0	0	0	0	0	1	0	0	1	0	1	1	0	1	0	0	1	1	1	1	1	1	0	0	1	0	1	0	0	0	0	0	1	1			1	4	0	0
C152-cirillo11	1	0	0	1	1	1	0	0	0	0	0	0	0	0	1	0	0	1	0	1	0	0	0	0	0	1	1	1	1	0	0	0	0	1	0	1	0	0	0	1	0	1	1			1	4	0	0
C152-cirillo112	1	0	0	1	1	1	0	0	0	0	0	0	0	0	1	1	0	1	0	1	0	0	0	0	0	1	1	1	0	1	0	0	0	1	0	1	0	0	0	1	0	1	1			1	5	0	0
C152-cirillo117	1	0	0	1	1	1	0	0	0	0	0	0	0	0	1	1	0	1	0	1	0	0	0	0	0	1	1	1	0	1	0	0	1	1	0	1	0	0	0	1	1	0	1			1	6	0	0
C152-cirillo125	1	0	0	1	1	0	0	0	0	0	0	0	0	0	1	1	0	1	0	1	0	0	0	0	0	1	1	1	1	1	1	0	0	1	0	1	0	0	0	1	0	1	1			1	4	0	0
C152-cirillo128	1	0	0	1	1	1	0	0	0	0	0	0	0	0	1	1	1	1	0	1	0	0	0	0	0	1	1	1	0	1	1	0	0	1	0	1	0	0	0	1	0	1	1			1	5	0	0
C152-cirillo149	1	0	1	1	1	0	0	0	0	0	0	0	0	0	1	1	0	1	0	1	0	0	0	0	0	1	1	1	1	1	1	0	0	1	0	1	0	0	0	1	0	1	1			1	5	0	0
C152-cirillo16	1	0	0	1	1	1	0	0	0	0	0	0	0	0	1	1	0	1	1	1	0	0	0	0	0	1	1	1	1	0	0	0	0	1	0	1	0	0	0	0	0	1	1			1	4	0	0
C152-cirillo162	1	0	0	1	1	1	0	0	0	0	0	0	0	0	1	1	0	1	0	1	0	0	0	0	0	1	1	1	1	1	1	0	1	1	0	1	0	0	0	1	0	1	1			1	5	0	0
C152-cirillo163	1	0	0	1	1	1	0	0	0	0	0	0	0	0	1	1	0	1	0	1	0	0	0	0	0	1	1	1	0	1	1	0	1	1	0	1	0	0	0	1	0	1	1			1	5	0	0
C152-cirillo17	1	0	0	1	1	0	0	0	0	0	0	0	0	0	1	0	0	1	0	1	0	0	0	0	0	1	1	1	1	0	0	0	0	1	0	1	0	0	0	1	0	1	1			1	5	0	0
C152-cirillo171	1	0	0	1	1	1	0	0	0	0	0	0	0	0	1	1	0	1	0	1	0	0	0	0	0	1	1	1	1	1	1	0	0	1	0	1	0	0	0	1	0	1	1			1	4	0	0
C152-Cirillo172	1	0	0	1	1	1	0	0	0	0	0	0	0	0	1	1	1	0	1	1	0	0	0	0	0	0	1		1	1	1	0	1	1	0	1	0	0	0	0	0	1	1			1	4	0	0
C152-Cirillo178	1	0	0	1	1	1	0	0	0	0	0	0	0	0	1	1	1	1	0	1	1	0	0	0	0	1	0		1	0	0	0	1	1	0	1	0	0	0	1	0	0	1			1	6	0	0
C152-cirillo18	1	0	0	1	1	1	0	0	0	0	0	0	0	0	1	1	1	1	0	1	0	0	0	0	0	1	1	1	0	1	0	0	0	1	0	1	0	0	0	1	0	1	1			1	5	0	0
C152-cirillo189	1	0	0	0	1	1	0	0	0	0	0	0	0	0	1	1	0	0	0	1	0	0	0	0	0	1	1	1	1	1	0	0	1	1	0	1	0	0	0	1	0	1	1			1	5	0	0
C152-cirillo19	1	0	0	1	1	0	0	0	0	0	0	0	0	0	1	1	0	1	0	1	0	0	0	0	0	1	1	1	1	1	0	0	0	1	0	1	0	0	0	1	0	1	1			1	3	0	0
C152-Cirillo229	1	0	0	0	1	0	1	1	0	0	0	0	0	0	1	0	0	0	1	1	1	0	1	0	1	1	0		1	0	1	0	1	1	0	1	0	0	0	0	0	0	1			1	6	0	0
C152-cirillo23	1	0	0	1	1	0	0	0	0	0	0	0	0	0	1	1	1	1	0	1	0	0	0	0	0	1	1	1	0	1	1	0	0	1	0	1	0	0	0	1	0	1	1			1	5	0	0
C152-cirillo24	1	0	0	1	1	1	0	0	0	0	0	0	0	0	1	1	0	1	0	1	0	0	0	0	0	1	1	1	1	1	1	0	0	1	0	1	0	0	0	1	0	1	1			1	5	0	0
C152-cirillo246	1	0	1	1	1	1	0	0	0	0	0	0	0	0	1	0	0	1	0	1	0	0	0	1	0	1	1	1	1	1	1	0	0	1	0	1	0	0	0	0	0	1	1			1	5	0	0
C152-cirillo254	1	0	0	1	1	0	0	0	0	0	0	0	0	0	1	1	1	1	0	1	0	0	0	0	0	1	1	1	0	0	1	0	0	1	0	1	0	0	0	1	0	1	1			1	4	0	0
C152-Cirillo311	1	0	0	1	1	1	0	0	0	0	0	0	0	0	1	1	0	1	0	1	0	0	0	0	0	1	1	1	0	0	0	0	0	1	0	1	0	0	0	1	0	1	1			1	4	0	0
C152-Cirillo321	1	0	1	1	1	1	0	0	0	0	0	0	0	0	1	1	1	1	1	1	0	0	0	0	0	1	1	0	0	1	0	0	0	1	0	1	0	0	0	1	0	1	1			1	5	0	0
C152-cirillo33	1	0	0	1	1	1	0	0	0	0	0	0	0	0	1	0	0	1	0	1	0	0	0	0	0	1	1	1	0	1	0	0	0	1	0	1	0	0	0	1	0	1	1			1	5	0	0
C152-cirillo50	1	0	1	1	1	1	0	0	0	0	0	0	0	0	1	1	1	1	0	1	0	0	0	0	0	1	1	1	1	1	0	0	1	1	0	1	0	0	1	0	1	0	1			1	6	0	0
C152-cirillo56	1	0	0	1	1	1	0	0	0	0	0	0	0	0	1	0	0	1	0	1	0	0	0	0	0	0	1		1	0	0	0	0	1	0	1	0	0	0	1	0	1	1			1	5	0	0
C152-cirillo62	1	0	0	0	1	1	0	0	0	0	0	0	0	0	1	1	0	1	1	1	0	0	0	0	0	1	1	1	1	0	0	0	0	1	0	1	0	0	0	1	0	1	1			1	4	0	0
C152-cirillo65	1	0	0	1	1	1	0	0	0	0	0	0	0	0	1	1	0	1	0	1	0	0	0	0	0	1	1	1	0	1	0	0	0	1	0	1	0	0	0	1	0	1	1			1	4	0	0
C152-cirillo74	1	0	0	1	1	1	0	0	0	0	0	0	0	0	1	1	0	1	0	1	0	0	0	0	0	1	1	1	1	1	1	0	0	1	0	1	0	0	0	0	0	1	1			1	4	0	0
C152-cirillo77	1	0	0	1	1	0	0	0	0	0	0	0	0	0	1	0	0	1	0	1	0	0	0	0	0	1	1	1	0	0	0	0	0	1	0	1	0	0	0	1	0	1	1			1	5	0	0
C152-cirillo85	1	0	0	1	1	1	0	0	0	0	0	0	0	0	1	0	0	1	0	1	1	0	0	0	0	1	1	1	1	1	1	0	0	1	0	1	0	0	0	0	0	0	1			1	6	0	0
C152-cirillo88	1	0	0	0	1	1	0	0	0	0	0	0	0	0	1	1	0	1	0	1	1	0	1	0	0	1	1	1	1	0	0	0	0	1	0	1	0	0	0	1	0	1	1			1	5	0	0
C152-cirillo90	1	0	0	1	1	0	1	1	0	0	0	0	0	0	1	1	0	1	0	1	0	0	0	0	0	1	1	1	1	1	1	0	1	1	0	1	0	0	0	1	0	0	1			1	6	0	0
C152-cirillo97	1	0	0	1	1	1	0	0	0	0	0	0	0	0	1	1	0	1	0	1	1	0	0	0	0	1	1	1	1	0	1	0	0	1	0	1	0	0	0	0	0	1	1			1	4	0	0
F164-46	1	0	0	1	1	1	0	0	0	0	0	0	0	0	1	1	0	1	0	1	0	0	0	0	0	1	1	1	1	1	0	0	0	1	0	1	0	0	0	1	0	1	1			1	5	0	0
F29-01	1	0	0	1	1	1	0	0	0	0	0	0	0	0	1	1	0	1	0	1	0	0	0	0	0	1	1	1	1	1	0	0	0	1	0	1	0	0	0	1	0	1	1			1	5	0	0
F29-02	1	0	0	1	1	1	0	0	0	0	0	0	0	0	1	1	0	1	0	1	0	0	0	1	0	1	1	1	1	1	0	0	1	1	0	1	0	0	0	0	0	0	1			1	6	0	0
F29-03	1	0	0	1	1	1	0	0	0	0	0	0	0	0	1	0	0	1	0	1	0	0	0	0	0	1	1	1	1	0	0	0	0	1	0	1	0	0	0	1	0	1	1			1	5	0	0
F29-08	1	0	0	1	1	1	0	0	0	0	0	0	0	0	1	0	0	0	1	1	0	0	0	0	0	1	1	1	1	0	0	0	0	1	0	1	0	0	0	1	0	0	1			1	6	0	0
F29-10	1	0	0	1	1	0	0	0	0	0	0	0	0	0	1	1	0	1	0	1	0	0	0	1	0	1	1	1	0	0	1	0	0	1	0	1	0	0	0	1	0	0	1			1	6	0	0
F29-17	1	0	0	1	1	1	0	0	0	0	0	0	0	0	1	1	0	0	0	1	0	0	0	0	0	1	1	1	1	0	1	0	1	1	0	1	0	0	0	0	0	0	1			1	6	0	0
F29-18	1	0	0	1	1	1	0	0	0	0	0	0	0	0	1	1	0	1	0	1	0	0	0	0	0	1	1	1	0	0	0	0	0	1	0	1	0	0	0	0	0	1	1			1	4	0	0
F29-24	1	0	0	1	1	1	1	1	0	0	0	0	0	0	1	1	0	1	0	1	0	0	0	0	0	1	1	1	1	0	1	0	0	1	0	1	0	0	0	1	0	1	1			1	4	0	0
F29-28	1	0	1	1	1	1	0	0	0	0	0	0	0	0	1	0	0	1	1	1	0	0	0	0	0	1	1	0	1	1	0	0	0	1	0	1	0	0	0	1	0	1	1			1	5	0	0
F29-36	1	0	0	1	1	1	0	0	0	0	0	0	0	0	1	0	0	1	0	1	0	0	0	0	0	1	1	0	1	1	1	0	0	1	0	1	0	0	0	1	0	1	1			1	5	0	0
F29-40	1	0	0	1	1	1	0	0	0	0	0	1	0	1	1	1	0	1	0	1	0	0	0	0	0	1	1	1	1	1	1	0	0	1	0	1	0	0	0	0	0	1	1			1	4	0	0
F29-46	1	0	0	1	1	0	0	0	0	0	0	0	0	0	1	1	0	1	0	1	0	0	0	0	0	1	1	0	0	0	0	0	0	1	0	1	0	0	0	0	0	0	1			1	6	0	0
F29-49	1	0	1	1	1	0	0	1	0	0	0	0	0	0	1	1	0	1	0	1	0	0	0	1	0	1	1	0	1	0	1	0	0	1	0	1	0	0	0	1	0	0	1			1	6	0	0
F29-50	1	0	0	1	1	0	0	0	0	0	0	0	0	0	1	1	1	1	0	1	0	0	0	0	0	1	1	0	0	1	0	0	0	1	0	1	0	0	0	1	0	1	1			1	4	0	0
F29-55	1	0	0	1	1	0	0	0	0	0	0	0	0	0	1	0	0	1	0	1	0	0	0	0	0	1	1	1	1	0	1	0	0	1	0	1	0	0	0	1	0	1	1			1	5	0	0
F3-angi088	1	0	0	1	1	1	0	0	0	0	0	0	0	0	1	1	0	1	0	1	0	0	0	0	0	0	1		1	1	0	0	0	1	0	1	0	0	0	0	0	1	1			1	4	0	0
F3-bama043	1	0	0	1	1	1	0	0	0	0	0	0	0	0	1	0	0	1	0	1	0	0	0	0	0	1	1	1	0	1	0	0	0	1	0	1	0	0	0	1	0	1	1			1	3	0	0
F3-caan109	1	0	0	1	1	1	0	0	0	0	0	0	0	0	1	1	0	1	0	1	1	0	0	0	0	1	1	1	1	1	0	0	0	1	0	1	0	0	0	1	0	1	1			1	4	0	0
F3-cogi060	1	0	0	1	1	1	0	0	0	0	0	0	0	0	1	1	0	1	1	0	0	0	0	1	0	1	1	1	1	1	0	0	0	1	0	1	0	0	0	0	0	1	1			1	4	0	0
F3-Fest056	1	0	0	1	1	1	0	0	0	0	0	0	0	0	1	1	1	1	0	1	0	0	0	0	0	1	1	1	1	0	1	0	1	1	0	1	0	0	0	1	0	0	1			1	6	0	0
F3-Fipa031	1	0	0	1	1	1	0	0	0	0	0	0	0	0	1	1	1	1	0	1	0	0	0	0	0	1	1	1	1	0	1	0	1	1	0	1	0	0	0	1	0	1	1			1	5	0	0
F3-Focl024	1	0	0	0	1	1	0	0	0	0	0	0	0	0	1	1	0	0	1	1	0	0	0	0	0	1	1	1	1	0	0	0	1	1	0	1	0	0	0	1	0	1	1			1	5	0	0
F3-foda065	1	0	0	1	1	0	0	0	0	0	0	0	0	0	1	0	0	1	0	1	0	0	0	0	0	1	1	1	1	0	0	0	0	1	0	1	0	0	0	0	0	1	1			1	4	0	0
F3-foro101	1	0	0	1	1	1	0	0	0	0	0	0	0	0	1	1	0	1	1	1	0	0	0	0	0	1	1	1	1	1	1	0	0	1	0	1	0	0	0	1	0	1	1			1	5	0	0
F3-Gifr019	1	0	0	1	1	1	0	0	0	0	0	0	0	0	1	1	1	0	1	1	0	0	0	0	0	1	1	1	0	1	0	0	0	1	0	1	0	0	0	1	0	1	1			1	5	0	0
F3-mada107	1	0	0	1	1	1	0	0	0	0	0	0	0	0	1	1	0	1	0	1	0	0	0	0	0	1	1	1	0	1	0	0	0	1	0	1	0	0	1	0	0	1	1			1	5	0	0
F3-Magi026	1	0	0	1	1	1	0	0	0	0	0	0	0	0	1	1	1	1	0	1	0	0	0	0	0	1	1	1	1	0	1	0	1	1	0	1	0	0	0	1	0	0	1			1	6	0	0
F3-Miel029	1	0	0	1	1	1	0	0	0	0	0	0	0	0	1	0	0	1	0	1	0	0	0	0	0	1	1	1	0	1	1	0	0	1	0	1	0	0	0	1	0	1	1			1	4	0	0
F3-mima066	1	0	0	1	1	1	1	1	0	0	0	0	0	0	1	1	0	1	0	1	0	0	0	0	0	1	1	1	1	0	1	0	1	1	0	1	0	0	0	1	0	0	1			1	6	0	0
F3-moma096	1	0	1	1	1	1	0	0	0	0	0	0	0	0	1	1	1	1	1	1	0	0	0	0	0	1	1	1	1	0	1	0	0	1	0	1	0	0	0	1	0	1	1			1	5	0	0
F3-nagr094	1	0	0	1	1	1	0	0	0	0	0	0	0	0	1	1	0	1	0	1	0	0	0	0	0	1	1	1	1	1	0	0	0	1	0	1	0	0	0	1	0	1	1			1	5	0	0
F3-paal089	1	0	1	1	1	1	1	1	0	0	0	0	0	0	1	1	0	1	0	1	0	0	0	0	0	1	1	1	1	0	1	0	0	1	0	1	0	0	0	0	0	1	1			1	5	0	0
F3-page081	1	0	1	1	1	1	0	0	0	0	0	0	0	0	1	1	0	1	0	1	0	0	0	0	0	1	1	1	0	1	0	1	1	1	0	1	0	0	0	0	0	0	1			1	6	1	0
F3-Rire027	1	0	0	1	1	1	0	0	0	0	0	0	0	0	1	1	1	1	0	1	0	0	0	0	0	1	1	1	1	1	0	0	0	1	0	1	0	0	0	1	0	1	1			1	5	0	0
F3-Rugi050	1	0	0	1	1	1	1	1	0	0	0	0	0	0	1	1	0	1	0	1	0	0	0	0	0	1	1	1	1	0	1	0	0	1	0	1	0	0	0	1	0	1	1			1	3	0	0
F3-salu068	1	0	1	1	1	1	0	0	0	0	0	0	0	0	1	1	0	1	1	1	0	0	0	0	0	1	1	1	1	0	1	0	1	1	0	1	0	0	0	1	0	1	1			1	5	0	0
F3-scan105	1	0	0	1	1	1	0	0	0	0	0	0	0	0	1	1	0	1	0	1	0	0	0	0	0	1	1	1	1	0	0	0	0	1	0	1	0	0	0	0	0	1	1			1	5	0	0
F3-sisa108	1	0	0	1	1	1	1	1	0	0	0	0	0	0	1	1	1	1	0	1	0	0	0	0	0	1	1	1	1	1	1	0	1	1	0	1	0	0	0	0	0	1	1			1	5	0	0
F3-Sqlu051	1	0	0	1	1	1	1	1	0	0	0	0	0	0	1	1	0	1	0	1	0	0	0	0	0	1	1	1	1	1	1	0	0	1	0	1	0	0	0	1	0	0	1			1	6	0	0
F3-tret021	1	0	0	0	0	1	0	0	0	0	0	0	0	0	1	1	0	1	0	1	0	0	0	0	0	1	1	1	1	0	1	0	0	1	0	1	0	0	0	1	0	1	1			1	4	0	0
F3-trwl097	1	0	1	1	1	1	0	0	0	0	0	0	0	0	1	0	0	1	0	1	0	0	0	0	0	1	1	1	1	0	0	0	0	1	0	1	0	0	0	1	0	1	1			1	5	0	0
F3-zama020	1	0	1	1	1	1	0	0	0	0	0	0	0	0	1	1	1	1	0	1	0	0	0	0	0	1	1	1	1	1	1	0	0	1	0	1	0	0	0	0	0	1	1			1	3	0	0
O146-UTIC10	1	0	0	1	1	1	0	0	0	0	0	0	0	0	1	1	0	1	0	1	0	0	0	0	0	1	1	1	1	1	0	0	0	1	0	1	0	0	1	0	0	0	1			1	6	0	0
O146-UTIC147	1	0	0	1	1	1	0	0	0	0	0	0	0	0	1	1	0	1	0	1	0	0	0	0	0	1	1	1	0	1	0	0	0	1	0	1	0	0	0	1	0	1	1			1	5	0	0
O146-UTIC150	1	0	0	0	1	1	0	0	0	0	0	0	0	0	1	1	0	1	1	1	0	0	0	0	0	1	1	1	0	1	0	0	0	1	0	1	0	0	0	1	0	1	1			1	5	0	0
O146-UTIC159	1	0	0	1	1	1	1	1	0	0	0	0	0	0	1	1	1	1	0	1	0	0	0	0	0	1	1	1	1	1	0	0	0	1	0	1	0	0	0	1	0	1	1			1	5	0	0
O146-UTIC167	1	0	0	1	1	1	0	0	0	0	0	0	0	0	1	1	0	1	1	1	0	0	0	0	0	1	1	1	1	1	0	0	0	1	0	1	0	0	0	1	0	0	1			1	6	0	0
O146-UTIC220	1	0	1	1	1	1	0	0	0	0	0	0	0	0	1	0	0	1	1	1	0	0	0	0	0	1	1	1	0	1	1	0	0	1	0	1	0	0	0	1	0	1	1			1	5	0	0
O146-UTIC225	1	0	0	1	1	0	0	0	0	0	0	0	0	0	1	0	0	1	0	1	0	0	0	0	0	1	1	1	0	1	0	0	0	1	0	1	0	1	0	0	0	1	1			1	3	0	0
O146-UTIC227	1	0	0	1	1	1	0	0	0	0	0	0	0	0	1	0	0	1	0	1	0	0	0	0	0	1	1	1	0	0	1	0	0	1	0	1	0	0	0	1	0	0	1			1	6	0	0
O146-UTIC262	1	0	0	1	1	1	0	0	0	0	0	0	0	0	1	1	1	1	0	1	0	0	0	1	0	1	1	1	0	1	1	0	1	1	0	1	0	0	0	1	0	1	1			1	5	0	0
O146-UTIC54	1	0	0	1	1	1	0	0	0	0	0	0	0	0	1	1	0	1	0	1	0	0	0	0	0	1	1	1	1	1	0	0	0	1	0	1	0	0	0	1	0	1	1			1	5	0	0
O146-UTIC55	1	0	1	1	1	1	0	0	0	0	0	0	0	0	1	1	1	1	1	1	0	0	0	1	0	1	1	1	0	1	0	0	0	1	0	1	0	0	0	1	0	0	1			1	6	0	0
F164-28	1	0	1	0	1	0	1	1	0	0	0	0	0	0	1	0	0	1	0	1	0	0	1	0	0	1	1	1	1	0	1	1	0	1	0	1	0	0	0	1	0	0	0			1	7	1	0
F164-38	1	0	0	0	0	0	1	1	0	0	0	0	0	0	1	1	0	1	0	1	1	0	1	0	0	1	1	1	1	1	1	1	0	1	0	1	0	0	0	1	0	0	0			1	8	1	0
F29-31	1	0	0	1	1	1	0	0	0	0	0	0	0	0	1	0	0	1	0	1	0	0	0	0	0	1	1	0	1	0	1	1	0	1	0	1	0	0	0	1	0	0	0			1	7	0	0
F29-41	1	0	1	1	1	0	1	1	0	0	0	0	0	0	1	1	0	1	0	1	0	0	0	1	0	1	1	1	1	1	1	0	1	1	0	1	0	0	0	1	0	0	0			1	8	0	0
F29-48	1	0	0	1	1	0	0	0	0	0	0	0	0	0	1	1	0	1	1	1	0	0	0	0	0	1	1	0	1	1	1	0	0	1	0	1	0	0	0	1	0	0	0			1	7	0	0
F3-Bese018	1	0	0	0	0	0	1	0	0	0	0	0	0	0	1	1	0	1	0	1	0	0	0	0	0	0	1		1	0	1	0	1	1	0	1	0	0	0	1	0	0	0			1	8	0	0
F3-bofa090	1	0	0	1	1	1	1	0	0	0	0	0	0	0	1	1	0	1	0	1	1	0	1	0	0	1	1	1	1	1	1	0	0	1	0	1	0	0	0	1	0	0	0			1	7	0	0
F3-sfro076	1	0	1	1	1	1	1	1	0	0	0	0	0	0	1	1	0	1	0	1	0	0	0	0	0	1	1	1	1	1	1	0	1	1	0	1	0	0	0	1	0	0	0			1	7	0	0
O146-UTIC72	1	0	0	1	1	1	0	0	0	0	0	0	0	0	1	1	0	1	0	1	0	0	0	0	0	1	1	1	1	0	1	0	1	1	0	1	0	0	0	1	0	0	0			1	7	0	0
C140-PC24	0	1	0	1	1	1	0	0	0	0	0	0	0	0	1	1	0	1	0	1	0	0	0	0	0	1	1	1	0	0	0	0	0	1	0	0	0	0	0	1	0	1	1			0	4	0	0
C140-RG	0	1	0	0	1	1	1	1	0	0	0	0	0	0	1	1	0	1	0	1	1	0	1	0	0	0	1		1	1	0	0	0	1	1	0	0	0	0	1	0	1	1			0	5	0	0
C152-cirillo1	0	1	0	0	0	0	1	1	0	0	0	0	0	0	1	0	0	1	0	1	0	0	0	1	0	1	1	1	1	0	0	0	0	1	1	0	0	0	0	1	0	1	1			0	5	0	0
C152-cirillo111	0	1	0	0	0	1	1	1	0	0	0	0	0	0	1	1	1	1	0	1	0	0	0	1	0	1	1	1	1	0	1	1	0	1	1	0	0	0	0	1	0	1	1			0	5	0	0
C152-cirillo12	0	1	0	1	1	0	0	0	0	0	0	0	0	0	1	1	1	1	0	1	0	0	0	0	0	1	1	1	0	1	0	0	0	1	1	0	0	0	0	1	0	1	1			0	4	0	0
C152-cirillo151	0	1	0	0	0	0	1	0	0	0	0	0	0	0	1	0	0	1	0	1	0	0	1	0	0	1	1	1	1	0	1	0	0	1	1	0	0	0	0	1	0	1	1			0	5	0	0
C152-Cirillo180	0	1	0	1	1	1	0	0	0	0	0	0	0	0	1	0	0	1	0	1	0	0	0	1	0	1	1	1	1	1	1	0	0	1	1	0	0	0	0	1	0	0	1			0	6	1	0
C152-Cirillo184	0	1	1	0	0	1	0	0	0	0	0	0	0	0	1	1	0	1	0	1	0	0	1	0	0	1	1	1	1	0	1	0	0	1	1	0	0	0	0	1	0	1	1			0	4	0	0
C152-cirillo194	0	1	1	0	0	1	0	0	0	0	0	0	0	0	1	0	0	1	1	1	0	0	0	0	0	0	1		1	0	1	1	0	1	1	0	0	0	1	0	0	1	1			0	5	0	0
C152-Cirillo198	0	1	0	1	1	0	1	1	0	0	0	0	0	0	1	1	0	1	1	1	1	1	1	1	0	1	1	1	1	0	1	0	1	1	1	0	0	0	0	1	0	0	1			0	6	0	0
C152-cirillo22	0	1	1	0	0	1	0	0	0	0	0	0	0	0	1	0	0	1	1	1	0	0	1	0	0	1	1	1	1	0	0	0	0	1	1	0	0	0	0	1	0	1	1			0	5	0	0
C152-Cirillo231	0	1	0	1	1	0	0	0	0	0	0	0	0	0	1	0	0	1	0	1	0	0	0	0	0	1	0		1	0	0	0	1	1	0	0	0	0	0	1	0	1	1			0	3	0	0
C152-cirillo31	0	1	0	1	1	0	0	0	0	0	0	0	0	0	1	1	0	1	0	1	0	0	0	1	0	1	1	1	1	0	1	0	0	1	1	0	0	0	0	1	0	1	1			0	4	0	0
C152-cirillo43	0	1	0	0	0	0	1	1	0	0	0	0	0	0	1	0	0	1	1	1	1	0	1	0	0	1	1	1	0	0	1	0	0	1	1	0	0	0	0	1	0	0	1			0	6	0	0
C152-cirillo68	0	1	0	1	1	1	1	1	0	0	0	0	0	0	1	0	0	0	1	1	1	1	1	1	0	1	1	1	0	0	0	0	1	1	1	0	0	0	0	1	0	1	1			0	5	0	0
C152-cirillo71	0	1	0	1	1	0	0	0	0	0	0	0	0	0	1	1	0	1	0	1	0	0	0	0	0	1	1	1	0	1	1	0	0	1	1	0	0	0	0	1	0	1	1			0	3	0	0
C152-cirillo89	0	1	1	1	1	1	0	0	0	0	0	0	1	1	1	1	0	1	0	1	0	0	1	1	0	1	1	1	1	0	0	0	1	1	1	0	0	1	0	1	0	0	1			0	6	0	0
F164-3	0	1	0	0	0	0	0	0	0	0	0	0	0	0	1	0	0	1	1	0	0	0	0	0	0	1	1	0	1	0	0	1	0	1	1	0	0	0	0	1	0	1	1			0	4	0	1
F3-mabe060	0	1	0	0	1	0	0	0	0	0	0	0	0	0	1	1	0	0	0	1	1	1	1	0	0	1	1	1	0	0	0	1	1	1	1	0	0	0	0	1	0	0	1			0	6	1	0
F3-trgi086	0	1	0	0	1	0	1	1	0	0	0	1	0	1	1	1	0	1	0	1	0	0	0	0	0	1	1	1	1	0	1	0	1	1	1	0	0	0	0	1	0	1	1			0	5	0	0
O146-UTIC108	0	1	0	1	1	1	0	0	0	0	0	0	0	0	1	0	0	1	0	1	0	0	0	0	0	1	1	1	0	1	0	0	0	1	1	0	0	0	0	1	0	1	1			0	5	0	0
O146-UTIC131	0	1	0	1	1	0	0	1	0	0	0	0	0	0	1	1	1	1	1	1	0	0	0	0	0	0	1		1	0	0	0	1	1	1	0	0	0	0	1	0	0	1			0	6	0	0
O146-UTIC166	0	1	0	0	0	1	0	0	0	0	0	0	0	0	1	0	0	1	1	0	0	0	0	1	0	1	1	1	1	1	0	0	0	1	1	0	0	0	1	1	1	0	1			0	6	0	0
O146-UTIC182	0	1	0	1	1	0	1	1	0	0	0	0	0	0	1	0	0	1	1	1	0	0	0	1	0	1	0		1	0	1	0	0	1	1	0	0	0	0	1	0	0	1			0	6	0	0
O146-UTIC213	0	1	1	0	0	1	0	0	0	0	0	0	0	0	1	0	0	1	0	1	0	0	1	0	0	1	1	1	1	0	0	0	0	1	1	0	0	0	0	1	0	1	1			0	5	0	0
O146-UTIC232	0	1	0	1	1	0	0	1	0	0	0	0	0	0	1	1	0	1	0	1	0	0	0	1	0	1	1	1	0	1	1	0	0	1	1	0	0	0	0	1	0	1	1			0	4	0	0
O146-UTIC235	0	1	0	1	1	0	0	0	0	0	0	0	0	0	1	1	0	1	0	1	0	0	0	0	0	1	1	1	1	0	1	0	0	1	1	0	0	0	0	1	0	1	1			0	5	0	0
O146-UTIC239	0	1	0	1	1	0	0	0	1	0	1	0	0	0	1	0	0	1	0	1	0	0	1	0	0	1	1	1	0	1	1	0	0	1	1	0	0	0	1	0	0	1	1			0	4	0	0
O146-UTIC258	0	1	0	1	1	0	1	1	0	0	0	0	0	0	1	1	0	1	0	1	0	0	0	0	0	1	1	1	1	0	0	0	0	1	1	0	0	0	0	1	0	1	1			0	5	0	0
O146-UTIC3	0	1	0	1	1	0	0	0	0	0	0	0	0	0	1	1	0	1	0	1	0	0	0	0	0	1	1	1	0	0	1	0	0	1	1	0	0	0	0	1	0	1	1			0	4	0	0
O146-UTIC36	0	1	0	0	0	0	0	0	0	0	0	0	0	0	1	1	0	1	0	0	0	0	0	1	0	0	1		1	0	1	0	0	1	1	0	0	0	0	1	1	1	1			0	5	0	0
O146-UTIC46	0	1	0	1	1	0	1	1	0	0	0	0	0	0	1	1	0	1	1	1	0	0	0	0	0	1	1	1	1	1	1	0	0	1	1	0	0	0	0	1	0	0	1			0	6	0	0
O146-UTIC81	0	1	0	1	1	0	1	1	0	0	0	0	1	1	1	1	0	1	1	1	0	0	0	0	0	1	1	1	1	1	1	0	1	1	1	0	0	0	0	1	0	0	1			0	6	0	0
O146-UTIC93	0	1	0	1	1	0	1	1	0	0	0	0	0	0	1	0	0	0	0	1	0	0	0	0	0	1	1	1	1	1	1	0	0	1	1	0	0	0	0	1	0	0	1			0	6	0	0
F164-48	0	1	0	1	1	0	1	1	0	0	0	0	0	0	1	1	0	1	0	1	1	0	1	1	0	1	1	1	1	1	1	0	0	1	1	0	0	0	0	1	0	0	0			0	7	0	0
O146-UTIC15	0	1	0	0	0	0	1	1	0	0	0	0	0	0	1	0	0	1	1	1	1	0	1	0	0	1	1	1	1	1	0	0	0	1	1	0	0	0	0	1	0	0	0			0	7	0	0
O146-UTIC18	0	1	1	0	0	0	1	1	0	0	0	0	0	0	1	1	1	1	0	1	0	0	0	0	0	0	1		1	0	1	0	0	1	1	0	0	0	1	1	0	0	0			0	7	0	0
O146-UTIC183	0	1	1	0	0	0	0	0	0	0	0	0	0	0	1	1	0	1	0	1	0	0	0	1	0	0	1		1	0	0	0	1	1	1	0	0	0	0	1	0	0	0			0	8	0	0
O146-UTIC186	0	1	0	1	1	0	1	1	0	0	0	0	0	0	1	1	0	1	0	1	1	0	0	0	0	0	1		1	0	1	0	1	1	1	0	0	0	0	1	0	0	0			0	8	0	0
O146-UTIC29	0	1	0	0	1	0	0	0	0	0	0	0	0	0	1	1	0	1	0	1	0	0	0	0	0	1	1	1	0	1	0	0	0	1	1	0	0	0	0	1	0	0	0			0	7	0	0
O146-UTIC98	0	1	0	1	1	0	0	1	0	0	0	0	0	0	1	1	0	1	0	1	0	0	0	0	0	1	1	1	1	0	0	0	1	1	1	0	0	0	0	1	0	0	0			0	7	0	0
C152-cirillo115	0	1	0	1	1	1	0	0	0	0	0	0	0	0	1	1	0	1	0	1	0	0	0	1	0	1	1	1	0	0	1	0	0	1	0	1	1	0	0	1	0	1	1			0	4	0	0
C152-cirillo118	0	1	0	0	1	1	0	0	0	0	0	0	0	0	1	0	0	1	1	1	0	0	0	0	0	1	1	1	0	1	0	0	0	1	0	1	1	0	0	1	0	1	1			0	4	0	0
C152-cirillo127	0	1	0	1	1	1	1	1	0	0	0	0	0	0	1	1	1	1	1	1	1	0	1	0	0	1	0		0	1	1	0	0	1	0	1	1	0	0	1	1	1	1			0	3	0	0
C152-cirillo129	0	1	0	1	1	1	0	0	0	0	0	0	0	0	1	1	0	1	0	1	0	0	0	0	0	1	1	1	1	1	1	0	0	1	0	1	1	0	0	1	1	1	1			0	4	0	0
C152-cirillo158	0	1	1	1	1	1	0	0	0	0	0	0	0	0	1	0	0	1	1	1	0	0	0	1	0	1	1	1	0	1	1	0	0	1	0	1	1	0	1	0	0	1	1			0	4	0	0
C152-Cirillo222	0	1	0	1	1	1	0	0	0	0	0	0	0	0	1	1	0	1	0	1	0	0	1	0	0	1	1	1	1	1	0	0	0	1	0	1	1	0	0	1	1	1	1			0	5	0	0
C152-Cirillo223	0	1	1	1	1	1	0	0	0	0	0	0	0	0	1	0	0	1	0	1	0	0	0	0	0	1	1	1	0	1	0	0	0	1	0	1	1	0	0	1	1	1	1			0	4	0	0
C152-Cirillo245	0	1	1	0	0	1	0	0	0	0	0	0	0	0	1	0	0	1	0	1	0	0	0	1	0	1	1	1	1	0	0	0	0	1	0	1	1	0	0	1	0	1	1			0	4	0	0
C152-cirillo6	0	1	0	0	1	0	1	1	0	0	0	0	0	0	1	1	0	1	0	1	0	0	0	0	0	1	1	1	1	1	1	0	1	1	0	1	1	0	0	1	0	1	1			0	5	0	0
C152-cirillo60	0	1	0	1	1	1	0	0	0	0	0	0	0	0	1	1	1	1	0	1	0	0	0	0	0	1	1	1	1	0	0	0	0	1	0	1	1	0	0	1	0	1	1			0	5	0	0
C152-cirillo63	0	1	0	1	1	1	0	0	0	0	0	0	0	0	1	1	0	1	0	1	0	0	0	1	0	1	1	1	0	0	0	0	0	1	0	1	1	0	0	1	0	1	1			0	4	0	0
C152-cirillo66	0	1	0	1	1	0	1	1	0	0	0	0	0	0	1	1	1	1	0	1	0	0	0	0	0	1	1	1	1	1	0	0	0	1	0	1	1	0	0	1	0	0	1			0	6	0	0
F29-42	0	1	0	0	0	1	0	0	0	0	0	0	0	0	1	1	0	1	0	1	0	0	0	1	0	1	1	1	1	0	1	0	0	1	0	1	1	0	0	1	0	1	1			0	5	0	0
F3-zuma098	0	1	0	1	1	0	0	0	0	0	0	0	0	0	1	1	1	0	0	1	0	0	0	0	0	1	1	0	0	1	0	0	0	1	0	1	1	0	0	1	0	1	1			0	5	0	0
O146-UTIC195	0	1	1	0	0	0	0	0	0	0	0	0	0	0	1	1	1	1	0	1	0	0	0	0	0	1	1	1	1	0	0	0	0	1	0	1	1	0	1	1	0	0	1			0	6	0	0
O146-UTIC199	0	1	1	1	1	0	0	1	0	0	0	0	0	0	1	1	0	1	0	1	0	0	0	1	0	1	1	1	1	1	1	0	0	1	0	1	1	0	0	1	0	1	1			0	5	0	0
O146-UTIC216	0	1	1	1	1	0	0	0	0	0	0	0	0	0	1	1	0	1	0	1	0	0	0	0	0	1	1	1	1	1	1	0	0	1	0	1	1	0	1	1	0	1	1			0	4	0	0
O146-UTIC218	0	1	1	0	1	1	0	0	1	0	1	0	0	0	1	0	0	1	0	1	0	0	0	0	0	1	1	1	0	1	1	0	0	1	0	1	1	0	1	1	0	1	1			0	5	0	0
O146-UTIC223	0	1	1	1	1	1	0	0	0	0	0	0	0	0	1	1	0	0	0	1	0	0	0	0	0	1	1	1	1	1	0	0	0	1	0	1	1	0	0	1	1	1	1			0	5	0	0
O146-UTIC228	0	1	0	1	1	0	0	0	0	0	0	0	0	0	1	1	0	1	0	1	0	0	0	0	0	1	1	1	1	1	0	0	0	1	0	1	1	0	0	1	0	1	1			0	4	0	0
O146-UTIC243	0	1	0	0	0	0	0	0	0	0	0	0	0	0	1	1	0	1	0	1	0	0	0	0	0	1	1	1	1	0	1	0	0	1	0	1	1	0	1	1	0	1	1			0	5	0	0
O146-UTIC246	0	1	0	1	1	0	0	0	0	0	0	0	0	0	1	1	0	0	0	1	0	0	0	1	0	1	1	1	1	1	1	0	0	1	0	1	1	0	0	1	1	1	1			0	5	0	0
O146-UTIC267	0	1	0	1	1	0	0	0	0	0	0	0	0	0	1	1	0	1	0	1	0	0	0	0	0	1	1	1	1	0	1	0	0	1	0	1	1	0	0	1	0	0	1			0	6	0	0
O146-UTIC61	0	1	0	1	1	0	0	0	0	0	0	0	0	0	1	1	0	1	0	1	0	0	0	0	0	1	1	1	1	0	0	0	0	1	0	1	1	0	0	0	0	1	1			0	4	0	0
O146-UTIC69	0	1	1	0	0	1	0	1	0	0	0	0	0	0	1	0	0	1	0	1	0	0	1	0	0	1	0		1	0	1	0	0	1	0	1	1	0	0	1	0	1	1			0	5	0	0
C152-cirillo102	0	1	0	1	1	0	1	1	0	0	0	0	0	0	1	1	1	1	1	1	1	0	0	1	0	1	1	1	1	0	1	0	1	1	0	1	1	0	0	1	0	0	0			0	7	0	0
O146-UTIC161	0	1	0	1	1	0	0	0	0	0	0	0	0	0	1	0	0	0	0	1	1	0	0	0	0	1	1	1	0	1	1	0	1	1	0	1	1	0	0	1	0	0	0			0	7	0	0
O146-UTIC203	0	1	0	1	1	0	1	1	0	0	0	0	0	0	1	0	0	1	1	1	0	0	0	0	0	1	1	1	1	1	1	0	1	1	0	1	1	0	0	1	0	0	0			0	7	0	0
C152-cirillo123	0	1	0	1	1	1	0	0	0	0	0	0	0	0	1	1	1	1	0	1	1	0	0	1	0	1	1	1	1	1	1	0	1	1	0	1	0	0	0	0	1	0	1			1	6	0	0
C152-cirillo159	0	1	1	1	1	1	0	0	0	0	0	0	0	0	1	1	0	1	0	1	0	0	0	0	0	1	1	1	1	1	1	0	0	1	0	1	0	0	1	1	0	1	1			1	4	0	0
C152-Cirillo201	0	1	0	1	1	0	0	0	0	0	0	0	0	0	1	0	0	1	1	1	1	0	0	1	0	1	1	1	1	1	1	0	1	1	0	1	0	0	0	1	0	0	1			1	6	0	0
C152-cirillo34	0	1	0	0	1	0	1	0	0	0	0	0	0	0	1	0	0	1	0	1	0	0	0	0	0	1	1	1	1	0	1	0	0	1	0	1	0	0	1	1	0	1	1			1	5	0	0
C152-cirillo4	0	1	1	0	1	0	1	1	0	0	0	0	0	0	1	1	1	0	1	1	0	0	0	0	0	1	1	1	0	0	0	0	1	1	0	1	0	0	0	1	0	0	1			1	6	0	0
C152-cirillo64	0	1	1	0	0	1	0	0	0	0	0	0	0	0	1	0	0	1	0	1	0	0	0	1	0	1	1	1	1	0	0	0	0	1	0	1	0	0	0	1	0	1	1			1	4	0	0
C152-cirillo72	0	1	0	0	1	1	0	0	0	0	0	0	0	0	1	1	0	1	0	1	1	0	0	0	0	1	1	1	1	0	0	0	0	1	0	1	0	0	0	1	0	1	1			1	4	0	0
F3-brro080	0	1	0	1	1	1	0	0	0	0	0	0	0	0	1	1	1	1	0	1	0	0	0	0	0	1	1	1	0	1	0	0	0	1	0	1	0	0	0	1	0	0	1			1	6	0	0
F3-femi106	0	1	0	1	1	1	0	0	0	0	0	0	0	0	1	0	0	1	0	1	0	0	0	0	0	1	1	1	0	1	0	0	0	1	0	1	0	0	0	1	0	1	1			1	4	0	0
F3-mefr102	0	1	0	1	1	1	0	0	0	0	0	0	0	0	1	0	0	1	0	1	0	0	0	0	0	1	1	1	0	1	0	0	0	1	0	1	0	0	0	1	0	1	1			1	3	0	0
[truncated: 1 more columns]
